# Supplementary material for: 1,3-Dioxo-2,3-dihydro-1H-isoindol-2-yl 2,3,4-tri-O-acetyl-β-d-xyloside
Source: Acta Crystallogr Sect E Struct Rep Online. 2012 Feb 10;68(Pt 3):o635. doi: 10.1107/S1600536812004369 (PMC3295429; doi:10.1107/S1600536812004369)
Supplement: Supplementary file 1 [file e-68-0o635-sup1.cif]

##############################################################################
#                                                                            #
# This CIF contains the data in a paper accepted for publication in          #
# Acta Crystallographica Section E. It conforms to the requirements of       #
# Notes for Authors for Acta Crystallographica Section E, and has been       #
# peer reviewed under the auspices of the IUCr Commission on Journals.       #
#                                                                            #
# Full details of the Crystallographic Information File format               #
# are given in the paper "The Crystallographic Information File (CIF):       #
# a New Standard Archive File for Crystallography" by S. R. Hall, F. H.      #
# Allen and I. D. Brown [Acta Cryst. (1991), A47, 655-685].                  #
#                                                                            #
# The current version of the core CIF dictionary is obtainable from          #
# ftp://ftp.iucr.org/pub/cif_core.dic.                                       #
#                                                                            #
# Software is freely available for graphical display of the structure(s)     #
# in this CIF. For information consult the CIF software page                 #
# http://www.iucr.org/resources/cif/software.                                #
#                                                                            #
# This file may be used for bona fide research purposes within the           #
# scientific community so long as proper attribution is given to the journal # 
# article from which it was obtained.                                        #
#                                                                            #
##############################################################################
data_global
_audit_creation_method     'from SHELXL-97 with Word-Perfect Macro PRPKAPPA'
_journal_date_recd_electronic     2011-10-27
_journal_date_accepted     2012-02-02
_journal_name_full     'Acta Crystallographica, Section E'
_journal_year     2012
_journal_volume     68
_journal_issue      3
_journal_page_first     o635
_journal_page_last     o635
_journal_paper_category     QO
_journal_paper_doi     10.1107/S1600536812004369
_journal_coeditor_code     RK2311
_publ_contact_author_name     'Xiaoming Wang and Yonghua Yang'
_publ_contact_author_address
;
State Key Laboratory of Pharmaceutical Biotechnology,
School of Life Sciences, Nanjing University
Nanjing 210093
People's Republic of China
;
_publ_contact_author_email     'wangxm07@nju.edu.cn,yangyh@nju.edu.cn'
_publ_contact_author_fax     '86-25-83594374'
_publ_contact_author_phone     '86-25-83594374'
_publ_section_title
;
1,3-Dioxo-2,3-dihydro-1<i>H</i>-isoindol-2-yl
2,3,4-tri-<i>O</i>-acetyl-\b-D-xyloside
;
loop_
    _publ_author_name
    _publ_author_footnote
    _publ_author_address
    'Runan Tian' ?
;
College of Landscape Architecture, Nanjing Forestry University, Nanjing 210037,
People's Republic of China
and
State Key Laboratory of Pharmaceutical Biotechnology, School of Life Sciences,
Nanjing University, Nanjing 210093, People's Republic of China
;
    'Haoriqinbatu' ?
;
State Key Laboratory of Pharmaceutical Biotechnology, School of Life Sciences,
Nanjing University, Nanjing 210093, People's Republic of China
;
    'Hongchang Liu' ?
;
State Key Laboratory of Pharmaceutical Biotechnology, School of Life Sciences,
Nanjing University, Nanjing 210093, People's Republic of China
;
    'Xiaoming Wang' ?
;
State Key Laboratory of Pharmaceutical Biotechnology, School of Life Sciences,
Nanjing University, Nanjing 210093, People's Republic of China
;
    'Yonghua Yang' ?
;
State Key Laboratory of Pharmaceutical Biotechnology, School of Life Sciences,
Nanjing University, Nanjing 210093, People's Republic of China
;
data_I
_audit_creation_method     'SHELXL97'
_chemical_name_systematic
;
1,3-Dioxo-2,3-dihydro-1<i>H</i>-isoindol-2-yl
2,3,4-tri-<i>O</i>-acetyl-\b-D-xyloside
;
_chemical_name_common     ?
_chemical_formula_moiety     'C19 H19 N O10'
_chemical_formula_sum     'C19 H19 N O10'
_chemical_formula_iupac     'C19 H19 N O10'
_chemical_formula_weight     421.35
_chemical_melting_point_gt     455.6
_chemical_melting_point_lt     456
_symmetry_cell_setting     monoclinic
_symmetry_space_group_name_H-M     'P 21'
_symmetry_space_group_name_Hall     'P 2yb'
loop_
    _symmetry_equiv_pos_as_xyz
    'x, y, z'
    '-x, y+1/2, -z'
_cell_length_a     11.722(2)
_cell_length_b     9.2270(18)
_cell_length_c     19.615(4)
_cell_angle_alpha     90.00
_cell_angle_beta     104.52(3)
_cell_angle_gamma     90.00
_cell_volume     2053.8(7)
_cell_formula_units_Z     4
_cell_measurement_reflns_used     25
_cell_measurement_theta_min     9
_cell_measurement_theta_max     12
_cell_measurement_temperature     295(2)
_exptl_crystal_description     'block'
_exptl_crystal_colour     'colourless'
_exptl_crystal_size_max     0.40
_exptl_crystal_size_mid     0.30
_exptl_crystal_size_min     0.20
_exptl_crystal_density_diffrn     1.363
_exptl_crystal_density_meas     ?
_exptl_crystal_density_method     'not measured'
_exptl_crystal_F_000     880
_exptl_absorpt_coefficient_mu     0.112
_exptl_absorpt_correction_type     psi-scan
_exptl_absorpt_process_details     '(North <i>et al.</i>, 1968)'
_exptl_absorpt_correction_T_min     0.9566
_exptl_absorpt_correction_T_max     0.9780
_exptl_special_details     ?
_diffrn_ambient_temperature     295(2)
_diffrn_radiation_type     'MoK\a'
_diffrn_radiation_wavelength     0.71073
_diffrn_radiation_source     'fine-focus sealed tube'
_diffrn_radiation_monochromator     'graphite'
_diffrn_measurement_device_type     'Enraf--Nonius CAD-4'
_diffrn_measurement_method     '\w/2\q scans'
_diffrn_detector_area_resol_mean     ?
_diffrn_reflns_number     4180
_diffrn_reflns_av_R_equivalents     0.0580
_diffrn_reflns_av_sigmaI/netI     0.0403
_diffrn_reflns_theta_min     1.07
_diffrn_reflns_theta_max     25.27
_diffrn_reflns_theta_full     25.27
_diffrn_measured_fraction_theta_max     1.000
_diffrn_measured_fraction_theta_full     1.000
_diffrn_reflns_limit_h_min     -14
_diffrn_reflns_limit_h_max     13
_diffrn_reflns_limit_k_min     0
_diffrn_reflns_limit_k_max     11
_diffrn_reflns_limit_l_min     0
_diffrn_reflns_limit_l_max     23
_diffrn_standards_number     3
_diffrn_standards_interval_count     200
_diffrn_standards_interval_time     2
_diffrn_standards_decay_%     1
_refine_special_details
;
 Refinement of <i>F</i>^2^ against ALL reflections. The weighted
 <i>R</i>-factor <i>wR</i> and goodness of fit <i>S</i> are based on
 <i>F</i>^2^, conventional <i>R</i>-factors <i>R</i> are based on <i>F</i>,
 with <i>F</i> set to zero for negative <i>F</i>^2^. The threshold expression
 of <i>F</i>^2^ > \s(<i>F</i>^2^) is used only for calculating
 <i>R</i>-factors(gt) <i>etc</i>. and is not relevant to the choice of
 reflections for refinement. <i>R</i>-factors based on <i>F</i>^2^ are
 statistically about twice as large as those based on <i>F</i>, and
 <i>R</i>-factors based on ALL data will be even larger.
;
_reflns_number_total     3977
_reflns_number_gt     2784
_reflns_threshold_expression     I>2\s(I)
_refine_ls_structure_factor_coef     Fsqd
_refine_ls_matrix_type     full
_refine_ls_R_factor_all     0.0723
_refine_ls_R_factor_gt     0.0474
_refine_ls_wR_factor_gt     0.1182
_refine_ls_wR_factor_ref     0.1312
_refine_ls_goodness_of_fit_ref     1.000
_refine_ls_restrained_S_all     1.018
_refine_ls_number_reflns     3977
_refine_ls_number_parameters     541
_refine_ls_number_restraints     6
_refine_ls_hydrogen_treatment     constr
_refine_ls_weighting_scheme     calc
_refine_ls_weighting_details
                 'calc w=1/[\s^2^(Fo^2^)+(0.0835P)^2^] where P=(Fo^2^+2Fc^2^)/3'
_atom_sites_solution_hydrogens     geom
_atom_sites_solution_primary     direct
_atom_sites_solution_secondary     difmap
_refine_ls_shift/su_max     0.000
_refine_ls_shift/su_mean     0.000
_refine_diff_density_max     0.238
_refine_diff_density_min     -0.223
_refine_ls_extinction_method     'none'
_refine_ls_extinction_coef     ?
_refine_ls_abs_structure_Flack     ?
loop_
    _atom_type_symbol
    _atom_type_description
    _atom_type_scat_dispersion_real
    _atom_type_scat_dispersion_imag
    _atom_type_scat_source
    'C' 'C' 0.0033 0.0016
                         'International Tables Vol C Tables 4.2.6.8 and 6.1.1.4'
    'H' 'H' 0.0000 0.0000
                         'International Tables Vol C Tables 4.2.6.8 and 6.1.1.4'
    'N' 'N' 0.0061 0.0033
                         'International Tables Vol C Tables 4.2.6.8 and 6.1.1.4'
    'O' 'O' 0.0106 0.0060
                         'International Tables Vol C Tables 4.2.6.8 and 6.1.1.4'
_computing_data_collection     '<i>CAD-4 EXPRESS</i> (Enraf--Nonius, 1994)'
_computing_cell_refinement     '<i>CAD-4 EXPRESS</i> (Enraf--Nonius, 1994)'
_computing_data_reduction     '<i>XCAD4</i> (Harms & Wocadlo, 1995)'
_computing_structure_solution     '<i>SHELXS97</i> (Sheldrick, 2008)'
_computing_structure_refinement     '<i>SHELXL97</i> (Sheldrick, 2008)'
_computing_molecular_graphics     '<i>ORTEP-3</i> (Farrugia,  1997)'
_computing_publication_material     '<i>SHELXL97</i> (Sheldrick, 2008)'
loop_
    _atom_site_type_symbol
    _atom_site_label
    _atom_site_fract_x
    _atom_site_fract_y
    _atom_site_fract_z
    _atom_site_U_iso_or_equiv
    _atom_site_adp_type
    _atom_site_calc_flag
    _atom_site_refinement_flags
    _atom_site_occupancy
    _atom_site_symmetry_multiplicity
    _atom_site_disorder_assembly
    _atom_site_disorder_group
    C C1 0.7869(7) -0.0615(11) 0.5590(4) 0.122(3) Uani d . 1 1 . .
    H H1A 0.7057 -0.0752 0.5347 0.183 Uiso calc R 1 1 . .
    H H1B 0.7919 -0.0293 0.6062 0.183 Uiso calc R 1 1 . .
    H H1C 0.8286 -0.1514 0.5604 0.183 Uiso calc R 1 1 . .
    O O1 0.8981(5) 0.1670(8) 0.5445(3) 0.134(2) Uani d . 1 1 . .
    O O2 0.8245(3) 0.0151(4) 0.45501(15) 0.0650(9) Uani d . 1 1 . .
    O O3 0.5499(3) 0.0723(5) 0.3498(2) 0.0833(11) Uani d . 1 1 . .
    O O4 0.6896(3) 0.2426(3) 0.36472(17) 0.0570(8) Uani d . 1 1 . .
    O O5 0.7255(4) 0.4574(4) 0.2203(2) 0.0873(12) Uani d . 1 1 . .
    O O6 0.7291(3) 0.2142(3) 0.22473(15) 0.0532(7) Uani d . 1 1 . .
    O O7 1.0122(3) 0.1240(4) 0.34194(17) 0.0668(9) Uani d U 1 1 . .
    O O8 0.9724(3) 0.2386(3) 0.23545(16) 0.0564(8) Uani d . 1 1 . .
    O O9 1.2187(3) 0.2686(4) 0.28619(19) 0.0749(10) Uani d . 1 1 . .
    O O10 0.9277(3) 0.0843(5) 0.10753(18) 0.0738(10) Uani d . 1 1 . .
    N N1 1.0553(3) 0.1711(4) 0.20799(18) 0.0505(9) Uani d . 1 1 . .
    C C2 0.8407(6) 0.0501(10) 0.5213(3) 0.098(2) Uani d . 1 1 . .
    C C3 0.5069(4) 0.3108(7) 0.3831(3) 0.0703(15) Uani d . 1 1 . .
    H H3A 0.4296 0.2725 0.3798 0.105 Uiso calc R 1 1 . .
    H H3B 0.5018 0.3899 0.3507 0.105 Uiso calc R 1 1 . .
    H H3C 0.5402 0.3447 0.4302 0.105 Uiso calc R 1 1 . .
    C C4 0.5824(4) 0.1965(6) 0.3658(3) 0.0603(12) Uani d . 1 1 . .
    C C5 0.6116(6) 0.3217(9) 0.1216(3) 0.097(2) Uani d . 1 1 . .
    H H5A 0.5418 0.2725 0.1262 0.146 Uiso calc R 1 1 . .
    H H5B 0.6499 0.2650 0.0928 0.146 Uiso calc R 1 1 . .
    H H5C 0.5906 0.4146 0.0999 0.146 Uiso calc R 1 1 . .
    C C6 0.6941(4) 0.3424(6) 0.1934(3) 0.0607(12) Uani d . 1 1 . .
    C C7 0.8168(4) 0.2182(5) 0.2902(2) 0.0500(10) Uani d . 1 1 . .
    H H7A 0.8351 0.3192 0.3041 0.060 Uiso calc R 1 1 . .
    C C8 0.9257(4) 0.1452(5) 0.2785(2) 0.0501(10) Uani d U 1 1 . .
    H H8A 0.9045 0.0520 0.2546 0.060 Uiso calc R 1 1 . .
    C C9 0.9693(4) 0.0343(7) 0.3882(3) 0.0712(15) Uani d . 1 1 . .
    H H9A 1.0326 0.0122 0.4292 0.085 Uiso calc R 1 1 . .
    H H9B 0.9409 -0.0561 0.3648 0.085 Uiso calc R 1 1 . .
    C C10 0.8700(4) 0.1095(6) 0.4110(2) 0.0560(12) Uani d . 1 1 . .
    H H10A 0.8986 0.1993 0.4363 0.067 Uiso calc R 1 1 . .
    C C11 0.7720(4) 0.1427(5) 0.3462(2) 0.0491(10) Uani d . 1 1 . .
    H H11A 0.7314 0.0530 0.3273 0.059 Uiso calc R 1 1 . .
    C C12 1.0261(4) 0.1045(6) 0.1424(2) 0.0562(12) Uani d . 1 1 . .
    C C13 1.1421(4) 0.0666(5) 0.1293(2) 0.0569(12) Uani d . 1 1 . .
    C C14 1.1708(5) -0.0142(6) 0.0768(3) 0.0657(14) Uani d . 1 1 . .
    H H14 1.1125 -0.0563 0.0412 0.079 Uiso calc R 1 1 . .
    C C15 1.2878(6) -0.0308(7) 0.0784(4) 0.0845(17) Uani d U 1 1 . .
    H H15 1.3087 -0.0842 0.0432 0.101 Uiso calc R 1 1 . .
    C C16 1.3747(5) 0.0298(7) 0.1309(3) 0.0835(17) Uani d U 1 1 . .
    H H16 1.4533 0.0196 0.1302 0.100 Uiso calc R 1 1 . .
    C C17 1.3452(5) 0.1074(6) 0.1859(3) 0.0793(16) Uani d . 1 1 . .
    H H17 1.4032 0.1463 0.2226 0.095 Uiso calc R 1 1 . .
    C C18 1.2312(4) 0.1231(5) 0.1834(2) 0.0529(11) Uani d . 1 1 . .
    C C19 1.1734(4) 0.1982(6) 0.2336(2) 0.0564(11) Uani d . 1 1 . .
    O O11 0.4128(4) 0.7342(6) 0.4406(2) 0.0991(14) Uani d . 1 1 . .
    O O12 0.3423(3) 0.8357(4) 0.33808(15) 0.0564(8) Uani d . 1 1 . .
    O O13 0.0676(3) 0.8442(5) 0.2317(3) 0.0949(14) Uani d . 1 1 . .
    O O14 0.1691(3) 0.6402(4) 0.26372(16) 0.0538(8) Uani d . 1 1 . .
    O O15 0.7126(3) 0.7988(4) 0.29705(18) 0.0669(9) Uani d . 1 1 . .
    O O16 0.5774(2) 0.6731(4) 0.33357(16) 0.0566(8) Uani d . 1 1 . .
    O O17 0.4092(3) 0.5377(3) 0.19975(17) 0.0581(8) Uani d . 1 1 . .
    O O18 0.2382(3) 0.6188(3) 0.12131(16) 0.0591(8) Uani d . 1 1 . .
    O O19 0.0646(3) 0.4089(4) 0.07830(19) 0.0710(10) Uani d . 1 1 . .
    O O20 0.3982(3) 0.5904(5) 0.03530(19) 0.0799(11) Uani d . 1 1 . .
    N N2 0.2382(4) 0.5133(5) 0.0720(2) 0.0599(10) Uani d . 1 1 . .
    C C20 0.3261(6) 0.9705(9) 0.4350(3) 0.104(2) Uani d . 1 1 . .
    H H20A 0.3465 0.9642 0.4854 0.156 Uiso calc R 1 1 . .
    H H20B 0.2427 0.9845 0.4180 0.156 Uiso calc R 1 1 . .
    H H20C 0.3669 1.0507 0.4207 0.156 Uiso calc R 1 1 . .
    C C21 0.3611(5) 0.8328(8) 0.4048(3) 0.0790(16) Uani d . 1 1 . .
    C C22 -0.0176(4) 0.6513(7) 0.2828(3) 0.0678(14) Uani d . 1 1 . .
    H H22A 0.0112 0.6384 0.3327 0.102 Uiso calc R 1 1 . .
    H H22B -0.0351 0.5585 0.2606 0.102 Uiso calc R 1 1 . .
    H H22C -0.0877 0.7094 0.2732 0.102 Uiso calc R 1 1 . .
    C C23 0.0733(4) 0.7248(6) 0.2550(2) 0.0569(12) Uani d . 1 1 . .
    C C24 0.7675(5) 0.6422(8) 0.3972(3) 0.0842(17) Uani d . 1 1 . .
    H H24A 0.7657 0.5396 0.3891 0.126 Uiso calc R 1 1 . .
    H H24B 0.7434 0.6620 0.4396 0.126 Uiso calc R 1 1 . .
    H H24C 0.8462 0.6777 0.4021 0.126 Uiso calc R 1 1 . .
    C C25 0.6864(4) 0.7153(6) 0.3371(2) 0.059 Uani d . 1 1 . .
    C C26 0.4855(4) 0.7379(5) 0.2796(2) 0.0525(11) Uani d . 1 1 . .
    H H26A 0.4995 0.8422 0.2770 0.063 Uiso calc R 1 1 . .
    C C27 0.3697(3) 0.7111(5) 0.3015(2) 0.0496(10) Uani d . 1 1 . .
    H H27A 0.3784 0.6260 0.3323 0.060 Uiso calc R 1 1 . .
    C C28 0.2668(4) 0.6885(5) 0.2378(2) 0.0473(10) Uani d . 1 1 . .
    H H28A 0.2473 0.7789 0.2112 0.057 Uiso calc R 1 1 . .
    C C29 0.2899(4) 0.5686(5) 0.1910(2) 0.0517(11) Uani d . 1 1 . .
    H H29A 0.2490 0.4806 0.1998 0.062 Uiso calc R 1 1 . .
    C C30 0.4795(4) 0.6667(6) 0.2084(2) 0.0614(13) Uani d . 1 1 . .
    H H30A 0.4458 0.7344 0.1709 0.074 Uiso calc R 1 1 . .
    H H30B 0.5585 0.6428 0.2051 0.074 Uiso calc R 1 1 . .
    C C31 0.1439(4) 0.4156(5) 0.0513(2) 0.0523(11) Uani d . 1 1 . .
    C C32 0.1726(4) 0.3348(5) -0.0062(2) 0.0517(11) Uani d D 1 1 . .
    C C33 0.1103(5) 0.2213(6) -0.0463(2) 0.0698(14) Uani d D 1 1 . .
    H H33 0.0399 0.1875 -0.0387 0.084 Uiso calc R 1 1 . .
    C C34 0.1565(6) 0.1625(7) -0.0968(3) 0.0941(19) Uani d DU 1 1 . .
    H H34 0.1193 0.0848 -0.1235 0.113 Uiso calc R 1 1 . .
    C C35 0.2655(7) 0.2222(10) -0.1092(4) 0.125(3) Uani d DU 1 1 . .
    H H35 0.2941 0.1859 -0.1459 0.149 Uiso calc R 1 1 . .
    C C36 0.3239(6) 0.3267(8) -0.0691(4) 0.097(2) Uani d . 1 1 . .
    H H36 0.3956 0.3599 -0.0752 0.117 Uiso calc R 1 1 . .
    C C37 0.2751(4) 0.3856(6) -0.0175(2) 0.0610(13) Uani d . 1 1 . .
    C C38 0.3176(4) 0.5078(6) 0.0295(2) 0.0577(12) Uani d . 1 1 . .
loop_
    _atom_site_aniso_label
    _atom_site_aniso_U_11
    _atom_site_aniso_U_22
    _atom_site_aniso_U_33
    _atom_site_aniso_U_12
    _atom_site_aniso_U_13
    _atom_site_aniso_U_23
    C1 0.140(6) 0.152(8) 0.090(5) -0.014(6) 0.062(4) 0.032(5)
    O1 0.155(5) 0.141(5) 0.104(3) -0.035(4) 0.029(3) -0.008(4)
    O2 0.082(2) 0.069(2) 0.0509(19) -0.0061(19) 0.0297(16) 0.0099(17)
    O3 0.073(2) 0.068(3) 0.115(3) -0.013(2) 0.034(2) -0.020(2)
    O4 0.0583(18) 0.0449(18) 0.0749(19) -0.0017(15) 0.0299(15) -0.0017(16)
    O5 0.095(3) 0.043(2) 0.111(3) 0.002(2) 0.001(2) 0.015(2)
    O6 0.0639(18) 0.0388(17) 0.0554(17) -0.0029(15) 0.0120(14) 0.0043(15)
    O7 0.0572(18) 0.070(2) 0.076(2) 0.0014(18) 0.0216(16) 0.017(2)
    O8 0.0640(18) 0.0413(17) 0.0710(19) 0.0000(15) 0.0302(16) 0.0071(16)
    O9 0.073(2) 0.073(3) 0.078(2) -0.014(2) 0.0159(18) -0.028(2)
    O10 0.062(2) 0.083(3) 0.070(2) -0.003(2) 0.0042(18) -0.005(2)
    N1 0.052(2) 0.052(2) 0.053(2) -0.0043(18) 0.0235(16) 0.0007(18)
    C2 0.095(4) 0.144(7) 0.057(3) -0.037(5) 0.022(3) -0.008(4)
    C3 0.063(3) 0.076(4) 0.073(3) -0.002(3) 0.018(3) -0.007(3)
    C4 0.056(3) 0.055(3) 0.071(3) -0.006(2) 0.019(2) -0.007(3)
    C5 0.093(4) 0.105(5) 0.084(4) 0.001(4) 0.002(3) 0.024(4)
    C6 0.063(3) 0.056(3) 0.062(3) 0.008(3) 0.013(2) 0.006(3)
    C7 0.065(3) 0.031(2) 0.055(2) -0.006(2) 0.016(2) 0.003(2)
    C8 0.053(2) 0.042(2) 0.057(2) 0.000(2) 0.016(2) 0.006(2)
    C9 0.066(3) 0.082(4) 0.070(3) 0.020(3) 0.026(3) 0.030(3)
    C10 0.061(3) 0.059(3) 0.049(2) -0.006(2) 0.016(2) 0.000(2)
    C11 0.052(2) 0.041(2) 0.055(2) 0.000(2) 0.015(2) -0.004(2)
    C12 0.065(3) 0.059(3) 0.048(2) -0.012(2) 0.020(2) 0.006(2)
    C13 0.070(3) 0.042(3) 0.062(3) 0.000(2) 0.024(2) 0.007(2)
    C14 0.094(4) 0.047(3) 0.057(3) 0.001(3) 0.021(3) -0.002(2)
    C15 0.114(5) 0.055(3) 0.098(4) 0.016(3) 0.053(4) -0.006(3)
    C16 0.077(3) 0.078(4) 0.105(4) 0.008(3) 0.039(3) -0.002(4)
    C17 0.076(4) 0.062(4) 0.104(4) -0.007(3) 0.029(3) -0.001(3)
    C18 0.062(3) 0.049(3) 0.049(2) -0.002(2) 0.018(2) 0.011(2)
    C19 0.063(3) 0.047(3) 0.060(3) 0.002(2) 0.018(2) 0.003(2)
    O11 0.124(3) 0.108(4) 0.066(2) 0.033(3) 0.025(2) 0.002(3)
    O12 0.0646(18) 0.0526(19) 0.0551(19) 0.0081(16) 0.0207(15) -0.0096(16)
    O13 0.072(2) 0.061(3) 0.159(4) 0.024(2) 0.042(3) 0.039(3)
    O14 0.0517(17) 0.0447(17) 0.0716(19) 0.0041(15) 0.0278(15) 0.0066(16)
    O15 0.066(2) 0.052(2) 0.089(2) -0.0079(17) 0.0298(18) 0.0012(19)
    O16 0.0430(16) 0.056(2) 0.074(2) -0.0074(15) 0.0196(15) 0.0050(17)
    O17 0.0638(19) 0.0404(18) 0.076(2) 0.0079(15) 0.0285(16) -0.0060(16)
    O18 0.078(2) 0.0381(17) 0.0626(19) -0.0034(16) 0.0193(16) -0.0046(16)
    O19 0.065(2) 0.067(2) 0.088(2) -0.0089(18) 0.0313(19) -0.001(2)
    O20 0.084(2) 0.080(3) 0.087(2) -0.024(2) 0.043(2) -0.014(2)
    N2 0.071(3) 0.052(2) 0.059(2) -0.008(2) 0.022(2) -0.015(2)
    C20 0.110(5) 0.128(6) 0.077(4) 0.025(5) 0.028(4) -0.047(4)
    C21 0.088(4) 0.086(4) 0.064(4) 0.010(4) 0.023(3) -0.007(4)
    C22 0.048(2) 0.092(4) 0.071(3) 0.002(3) 0.029(2) 0.008(3)
    C23 0.054(3) 0.061(3) 0.056(3) 0.003(3) 0.014(2) 0.002(3)
    C24 0.072(3) 0.099(5) 0.080(3) -0.015(4) 0.017(3) -0.012(4)
    C25 0.059 0.059 0.059 0.000 0.015 0.000
    C26 0.057(2) 0.039(2) 0.071(3) 0.004(2) 0.032(2) 0.002(2)
    C27 0.053(2) 0.040(2) 0.064(3) -0.001(2) 0.028(2) -0.002(2)
    C28 0.058(2) 0.035(2) 0.054(2) -0.003(2) 0.024(2) 0.0039(19)
    C29 0.061(3) 0.033(2) 0.065(3) -0.007(2) 0.024(2) -0.005(2)
    C30 0.062(3) 0.064(3) 0.071(3) 0.007(3) 0.040(2) 0.003(3)
    C31 0.052(2) 0.049(3) 0.058(3) -0.003(2) 0.018(2) 0.001(2)
    C32 0.064(3) 0.049(3) 0.045(2) 0.005(2) 0.018(2) 0.002(2)
    C33 0.098(4) 0.048(3) 0.059(3) -0.003(3) 0.010(3) -0.002(3)
    C34 0.140(5) 0.063(4) 0.074(4) 0.005(4) 0.015(4) -0.023(3)
    C35 0.166(7) 0.119(7) 0.107(5) 0.018(6) 0.068(5) -0.046(5)
    C36 0.121(5) 0.083(5) 0.110(5) -0.007(4) 0.072(4) -0.017(4)
    C37 0.064(3) 0.066(3) 0.057(3) 0.007(3) 0.022(2) 0.005(3)
    C38 0.057(3) 0.061(3) 0.059(3) 0.001(3) 0.022(2) 0.000(3)
_geom_special_details
;
 All s.u.'s (except the s.u. in the dihedral angle between two l.s. planes)
 are estimated using the full covariance matrix. The cell s.u.'s are taken
 into account individually in the estimation of s.u.'s in distances, angles
 and torsion angles; correlations between s.u.'s in cell parameters are only
 used when they are defined by crystal symmetry. An approximate (isotropic)
 treatment of cell s.u.'s is used for estimating s.u.'s involving l.s. planes.
;
loop_
    _geom_bond_atom_site_label_1
    _geom_bond_atom_site_label_2
    _geom_bond_site_symmetry_2
    _geom_bond_distance
    _geom_bond_publ_flag
    C1 C2 . 1.497(10) no
    C1 H1A . 0.9600 no
    C1 H1B . 0.9600 no
    C1 H1C . 0.9600 no
    O1 C2 . 1.292(10) no
    O2 C2 . 1.307(7) no
    O2 C10 . 1.421(5) no
    O3 C4 . 1.224(6) no
    O4 C4 . 1.332(6) no
    O4 C11 . 1.446(5) no
    O5 C6 . 1.201(6) no
    O6 C6 . 1.349(6) no
    O6 C7 . 1.430(5) no
    O7 C8 . 1.408(5) no
    O7 C9 . 1.410(6) no
    O8 N1 . 1.373(4) no
    O8 C8 . 1.410(5) no
    O9 C19 . 1.222(6) no
    O10 C12 . 1.199(5) no
    N1 C19 . 1.372(6) no
    N1 C12 . 1.388(6) no
    C3 C4 . 1.471(7) no
    C3 H3A . 0.9600 no
    C3 H3B . 0.9600 no
    C3 H3C . 0.9600 no
    C5 C6 . 1.508(8) no
    C5 H5A . 0.9600 no
    C5 H5B . 0.9600 no
    C5 H5C . 0.9600 no
    C7 C11 . 1.502(6) no
    C7 C8 . 1.511(6) no
    C7 H7A . 0.9800 no
    C8 H8A . 0.9800 no
    C9 C10 . 1.516(6) no
    C9 H9A . 0.9700 no
    C9 H9B . 0.9700 no
    C10 C11 . 1.516(6) no
    C10 H10A . 0.9800 no
    C11 H11A . 0.9800 no
    C12 C13 . 1.488(7) no
    C13 C14 . 1.381(7) no
    C13 C18 . 1.390(6) no
    C14 C15 . 1.372(8) no
    C14 H14 . 0.9300 no
    C15 C16 . 1.373(9) no
    C15 H15 . 0.9300 no
    C16 C17 . 1.407(8) no
    C16 H16 . 0.9300 no
    C17 C18 . 1.334(7) no
    C17 H17 . 0.9300 no
    C18 C19 . 1.497(7) no
    O11 C21 . 1.214(7) no
    O12 C21 . 1.272(6) no
    O12 C27 . 1.433(5) no
    O13 C23 . 1.188(6) no
    O14 C23 . 1.343(6) no
    O14 C28 . 1.435(5) no
    O15 C25 . 1.194(6) no
    O16 C25 . 1.321(6) no
    O16 C26 . 1.437(5) no
    O17 C29 . 1.395(5) no
    O17 C30 . 1.433(6) no
    O18 N2 . 1.373(5) no
    O18 C29 . 1.426(5) no
    O19 C31 . 1.180(5) no
    O20 C38 . 1.198(6) no
    N2 C38 . 1.397(6) no
    N2 C31 . 1.405(6) no
    C20 C21 . 1.501(9) no
    C20 H20A . 0.9600 no
    C20 H20B . 0.9600 no
    C20 H20C . 0.9600 no
    C22 C23 . 1.477(7) no
    C22 H22A . 0.9600 no
    C22 H22B . 0.9600 no
    C22 H22C . 0.9600 no
    C24 C25 . 1.479(8) no
    C24 H24A . 0.9600 no
    C24 H24B . 0.9600 no
    C24 H24C . 0.9600 no
    C26 C30 . 1.530(7) no
    C26 C27 . 1.542(5) no
    C26 H26A . 0.9800 no
    C27 C28 . 1.517(6) no
    C27 H27A . 0.9800 no
    C28 C29 . 1.506(6) no
    C28 H28A . 0.9800 no
    C29 H29A . 0.9800 no
    C30 H30A . 0.9700 no
    C30 H30B . 0.9700 no
    C31 C32 . 1.461(6) no
    C32 C37 . 1.359(6) no
    C32 C33 . 1.401(6) no
    C33 C34 . 1.355(8) no
    C33 H33 . 0.9300 no
    C34 C35 . 1.466(5) no
    C34 H34 . 0.9300 no
    C35 C36 . 1.321(9) no
    C35 H35 . 0.9300 no
    C36 C37 . 1.392(7) no
    C36 H36 . 0.9300 no
    C37 C38 . 1.463(7) no
loop_
    _geom_angle_atom_site_label_1
    _geom_angle_atom_site_label_2
    _geom_angle_atom_site_label_3
    _geom_angle_site_symmetry_1
    _geom_angle_site_symmetry_3
    _geom_angle
    _geom_angle_publ_flag
    C2 C1 H1A . . 109.5 no
    C2 C1 H1B . . 109.5 no
    H1A C1 H1B . . 109.5 no
    C2 C1 H1C . . 109.5 no
    H1A C1 H1C . . 109.5 no
    H1B C1 H1C . . 109.5 no
    C2 O2 C10 . . 118.0(5) no
    C4 O4 C11 . . 119.5(4) no
    C6 O6 C7 . . 117.1(4) no
    C8 O7 C9 . . 110.9(3) no
    N1 O8 C8 . . 112.1(3) no
    C19 N1 O8 . . 121.5(4) no
    C19 N1 C12 . . 114.3(4) no
    O8 N1 C12 . . 122.0(4) no
    O1 C2 O2 . . 119.3(6) no
    O1 C2 C1 . . 130.3(6) no
    O2 C2 C1 . . 110.3(7) no
    C4 C3 H3A . . 109.5 no
    C4 C3 H3B . . 109.5 no
    H3A C3 H3B . . 109.5 no
    C4 C3 H3C . . 109.5 no
    H3A C3 H3C . . 109.5 no
    H3B C3 H3C . . 109.5 no
    O3 C4 O4 . . 122.0(5) no
    O3 C4 C3 . . 124.3(5) no
    O4 C4 C3 . . 113.6(5) no
    C6 C5 H5A . . 109.5 no
    C6 C5 H5B . . 109.5 no
    H5A C5 H5B . . 109.5 no
    C6 C5 H5C . . 109.5 no
    H5A C5 H5C . . 109.5 no
    H5B C5 H5C . . 109.5 no
    O5 C6 O6 . . 123.3(4) no
    O5 C6 C5 . . 125.2(5) no
    O6 C6 C5 . . 111.4(5) no
    O6 C7 C11 . . 109.9(3) no
    O6 C7 C8 . . 107.2(3) no
    C11 C7 C8 . . 111.6(4) no
    O6 C7 H7A . . 109.4 no
    C11 C7 H7A . . 109.4 no
    C8 C7 H7A . . 109.4 no
    O7 C8 O8 . . 108.2(3) no
    O7 C8 C7 . . 112.1(3) no
    O8 C8 C7 . . 106.7(3) no
    O7 C8 H8A . . 109.9 no
    O8 C8 H8A . . 109.9 no
    C7 C8 H8A . . 109.9 no
    O7 C9 C10 . . 110.2(4) no
    O7 C9 H9A . . 109.6 no
    C10 C9 H9A . . 109.6 no
    O7 C9 H9B . . 109.6 no
    C10 C9 H9B . . 109.6 no
    H9A C9 H9B . . 108.1 no
    O2 C10 C11 . . 108.2(4) no
    O2 C10 C9 . . 109.4(4) no
    C11 C10 C9 . . 108.7(4) no
    O2 C10 H10A . . 110.2 no
    C11 C10 H10A . . 110.2 no
    C9 C10 H10A . . 110.2 no
    O4 C11 C7 . . 105.4(4) no
    O4 C11 C10 . . 109.3(3) no
    C7 C11 C10 . . 112.2(4) no
    O4 C11 H11A . . 109.9 no
    C7 C11 H11A . . 109.9 no
    C10 C11 H11A . . 109.9 no
    O10 C12 N1 . . 125.2(4) no
    O10 C12 C13 . . 130.9(4) no
    N1 C12 C13 . . 103.9(4) no
    C14 C13 C18 . . 119.7(5) no
    C14 C13 C12 . . 131.3(5) no
    C18 C13 C12 . . 108.9(4) no
    C15 C14 C13 . . 118.1(5) no
    C15 C14 H14 . . 120.9 no
    C13 C14 H14 . . 120.9 no
    C14 C15 C16 . . 121.4(5) no
    C14 C15 H15 . . 119.3 no
    C16 C15 H15 . . 119.3 no
    C15 C16 C17 . . 120.2(5) no
    C15 C16 H16 . . 119.9 no
    C17 C16 H16 . . 119.9 no
    C18 C17 C16 . . 117.7(6) no
    C18 C17 H17 . . 121.2 no
    C16 C17 H17 . . 121.2 no
    C17 C18 C13 . . 122.7(5) no
    C17 C18 C19 . . 129.9(5) no
    C13 C18 C19 . . 107.4(4) no
    O9 C19 N1 . . 126.2(4) no
    O9 C19 C18 . . 129.0(4) no
    N1 C19 C18 . . 104.8(4) no
    C21 O12 C27 . . 119.7(4) no
    C23 O14 C28 . . 119.4(4) no
    C25 O16 C26 . . 116.9(4) no
    C29 O17 C30 . . 111.9(3) no
    N2 O18 C29 . . 111.7(3) no
    O18 N2 C38 . . 124.3(4) no
    O18 N2 C31 . . 121.3(4) no
    C38 N2 C31 . . 113.5(4) no
    C21 C20 H20A . . 109.5 no
    C21 C20 H20B . . 109.5 no
    H20A C20 H20B . . 109.5 no
    C21 C20 H20C . . 109.5 no
    H20A C20 H20C . . 109.5 no
    H20B C20 H20C . . 109.5 no
    O11 C21 O12 . . 122.9(6) no
    O11 C21 C20 . . 123.5(6) no
    O12 C21 C20 . . 113.2(6) no
    C23 C22 H22A . . 109.5 no
    C23 C22 H22B . . 109.5 no
    H22A C22 H22B . . 109.5 no
    C23 C22 H22C . . 109.5 no
    H22A C22 H22C . . 109.5 no
    H22B C22 H22C . . 109.5 no
    O13 C23 O14 . . 123.5(5) no
    O13 C23 C22 . . 126.3(5) no
    O14 C23 C22 . . 110.1(5) no
    C25 C24 H24A . . 109.5 no
    C25 C24 H24B . . 109.5 no
    H24A C24 H24B . . 109.5 no
    C25 C24 H24C . . 109.5 no
    H24A C24 H24C . . 109.5 no
    H24B C24 H24C . . 109.5 no
    O15 C25 O16 . . 124.1(4) no
    O15 C25 C24 . . 126.8(5) no
    O16 C25 C24 . . 109.1(4) no
    O16 C26 C30 . . 110.4(4) no
    O16 C26 C27 . . 106.2(3) no
    C30 C26 C27 . . 110.1(4) no
    O16 C26 H26A . . 110.1 no
    C30 C26 H26A . . 110.1 no
    C27 C26 H26A . . 110.1 no
    O12 C27 C28 . . 106.9(3) no
    O12 C27 C26 . . 109.5(4) no
    C28 C27 C26 . . 111.5(3) no
    O12 C27 H27A . . 109.6 no
    C28 C27 H27A . . 109.6 no
    C26 C27 H27A . . 109.6 no
    O14 C28 C29 . . 105.6(3) no
    O14 C28 C27 . . 107.0(3) no
    C29 C28 C27 . . 112.1(4) no
    O14 C28 H28A . . 110.7 no
    C29 C28 H28A . . 110.7 no
    C27 C28 H28A . . 110.7 no
    O17 C29 O18 . . 110.9(3) no
    O17 C29 C28 . . 113.8(4) no
    O18 C29 C28 . . 104.3(4) no
    O17 C29 H29A . . 109.2 no
    O18 C29 H29A . . 109.2 no
    C28 C29 H29A . . 109.2 no
    O17 C30 C26 . . 111.0(3) no
    O17 C30 H30A . . 109.4 no
    C26 C30 H30A . . 109.4 no
    O17 C30 H30B . . 109.4 no
    C26 C30 H30B . . 109.4 no
    H30A C30 H30B . . 108.0 no
    O19 C31 N2 . . 123.8(5) no
    O19 C31 C32 . . 132.8(5) no
    N2 C31 C32 . . 103.4(4) no
    C37 C32 C33 . . 121.6(4) no
    C37 C32 C31 . . 109.6(4) no
    C33 C32 C31 . . 128.9(4) no
    C34 C33 C32 . . 117.6(5) no
    C34 C33 H33 . . 121.2 no
    C32 C33 H33 . . 121.2 no
    C33 C34 C35 . . 119.6(5) no
    C33 C34 H34 . . 120.2 no
    C35 C34 H34 . . 120.2 no
    C36 C35 C34 . . 121.3(6) no
    C36 C35 H35 . . 119.4 no
    C34 C35 H35 . . 119.4 no
    C35 C36 C37 . . 118.1(6) no
    C35 C36 H36 . . 120.9 no
    C37 C36 H36 . . 120.9 no
    C32 C37 C36 . . 121.7(5) no
    C32 C37 C38 . . 109.7(4) no
    C36 C37 C38 . . 128.5(5) no
    O20 C38 N2 . . 123.3(5) no
    O20 C38 C37 . . 133.3(4) no
    N2 C38 C37 . . 103.4(4) no
loop_
    _geom_torsion_atom_site_label_1
    _geom_torsion_atom_site_label_2
    _geom_torsion_atom_site_label_3
    _geom_torsion_atom_site_label_4
    _geom_torsion_site_symmetry_1
    _geom_torsion_site_symmetry_2
    _geom_torsion_site_symmetry_3
    _geom_torsion_site_symmetry_4
    _geom_torsion
    _geom_torsion_publ_flag
    C8 O8 N1 C19 . . . . -104.9(4) no
    C8 O8 N1 C12 . . . . 93.0(4) no
    C10 O2 C2 O1 . . . . -0.8(9) no
    C10 O2 C2 C1 . . . . 179.9(5) no
    C11 O4 C4 O3 . . . . -1.9(7) no
    C11 O4 C4 C3 . . . . -178.0(4) no
    C7 O6 C6 O5 . . . . -6.3(7) no
    C7 O6 C6 C5 . . . . 173.9(4) no
    C6 O6 C7 C11 . . . . 123.6(4) no
    C6 O6 C7 C8 . . . . -114.9(4) no
    C9 O7 C8 O8 . . . . 178.3(4) no
    C9 O7 C8 C7 . . . . 60.9(5) no
    N1 O8 C8 O7 . . . . 73.0(4) no
    N1 O8 C8 C7 . . . . -166.2(3) no
    O6 C7 C8 O7 . . . . -171.4(3) no
    C11 C7 C8 O7 . . . . -51.0(5) no
    O6 C7 C8 O8 . . . . 70.3(4) no
    C11 C7 C8 O8 . . . . -169.3(3) no
    C8 O7 C9 C10 . . . . -65.7(5) no
    C2 O2 C10 C11 . . . . -129.1(5) no
    C2 O2 C10 C9 . . . . 112.6(6) no
    O7 C9 C10 O2 . . . . 177.4(4) no
    O7 C9 C10 C11 . . . . 59.4(6) no
    C4 O4 C11 C7 . . . . 129.4(4) no
    C4 O4 C11 C10 . . . . -109.8(5) no
    O6 C7 C11 O4 . . . . -75.7(4) no
    C8 C7 C11 O4 . . . . 165.5(3) no
    O6 C7 C11 C10 . . . . 165.4(4) no
    C8 C7 C11 C10 . . . . 46.6(5) no
    O2 C10 C11 O4 . . . . 74.4(5) no
    C9 C10 C11 O4 . . . . -166.9(4) no
    O2 C10 C11 C7 . . . . -169.0(4) no
    C9 C10 C11 C7 . . . . -50.3(5) no
    C19 N1 C12 O10 . . . . -172.2(5) no
    O8 N1 C12 O10 . . . . -8.9(7) no
    C19 N1 C12 C13 . . . . 8.5(5) no
    O8 N1 C12 C13 . . . . 171.7(4) no
    O10 C12 C13 C14 . . . . -6.9(9) no
    N1 C12 C13 C14 . . . . 172.3(5) no
    O10 C12 C13 C18 . . . . 175.5(5) no
    N1 C12 C13 C18 . . . . -5.2(5) no
    C18 C13 C14 C15 . . . . -2.7(7) no
    C12 C13 C14 C15 . . . . 179.9(5) no
    C13 C14 C15 C16 . . . . 0.6(9) no
    C14 C15 C16 C17 . . . . 1.9(10) no
    C15 C16 C17 C18 . . . . -2.1(9) no
    C16 C17 C18 C13 . . . . -0.1(8) no
    C16 C17 C18 C19 . . . . 179.6(5) no
    C14 C13 C18 C17 . . . . 2.5(8) no
    C12 C13 C18 C17 . . . . -179.6(5) no
    C14 C13 C18 C19 . . . . -177.2(4) no
    C12 C13 C18 C19 . . . . 0.6(5) no
    O8 N1 C19 O9 . . . . 8.5(7) no
    C12 N1 C19 O9 . . . . 171.9(5) no
    O8 N1 C19 C18 . . . . -171.5(4) no
    C12 N1 C19 C18 . . . . -8.2(5) no
    C17 C18 C19 O9 . . . . 4.5(9) no
    C13 C18 C19 O9 . . . . -175.8(5) no
    C17 C18 C19 N1 . . . . -175.5(5) no
    C13 C18 C19 N1 . . . . 4.2(5) no
    C29 O18 N2 C38 . . . . -102.4(5) no
    C29 O18 N2 C31 . . . . 89.3(5) no
    C27 O12 C21 O11 . . . . 7.8(9) no
    C27 O12 C21 C20 . . . . -179.1(5) no
    C28 O14 C23 O13 . . . . -6.3(7) no
    C28 O14 C23 C22 . . . . 177.7(4) no
    C26 O16 C25 O15 . . . . -2.8(7) no
    C26 O16 C25 C24 . . . . 177.5(4) no
    C25 O16 C26 C30 . . . . 78.9(5) no
    C25 O16 C26 C27 . . . . -161.8(4) no
    C21 O12 C27 C28 . . . . 135.9(5) no
    C21 O12 C27 C26 . . . . -103.2(5) no
    O16 C26 C27 O12 . . . . 95.9(4) no
    C30 C26 C27 O12 . . . . -144.7(4) no
    O16 C26 C27 C28 . . . . -146.0(4) no
    C30 C26 C27 C28 . . . . -26.6(5) no
    C23 O14 C28 C29 . . . . -125.7(4) no
    C23 O14 C28 C27 . . . . 114.7(4) no
    O12 C27 C28 O14 . . . . -70.1(4) no
    C26 C27 C28 O14 . . . . 170.2(4) no
    O12 C27 C28 C29 . . . . 174.6(3) no
    C26 C27 C28 C29 . . . . 54.9(5) no
    C30 O17 C29 O18 . . . . 76.9(4) no
    C30 O17 C29 C28 . . . . -40.3(5) no
    N2 O18 C29 O17 . . . . 65.0(4) no
    N2 O18 C29 C28 . . . . -172.1(3) no
    O14 C28 C29 O17 . . . . -137.4(4) no
    C27 C28 C29 O17 . . . . -21.3(5) no
    O14 C28 C29 O18 . . . . 101.6(4) no
    C27 C28 C29 O18 . . . . -142.3(3) no
    C29 O17 C30 C26 . . . . 70.2(5) no
    O16 C26 C30 O17 . . . . 84.7(4) no
    C27 C26 C30 O17 . . . . -32.2(5) no
    O18 N2 C31 O19 . . . . -6.6(7) no
    C38 N2 C31 O19 . . . . -176.1(5) no
    O18 N2 C31 C32 . . . . 174.0(4) no
    C38 N2 C31 C32 . . . . 4.4(5) no
    O19 C31 C32 C37 . . . . 179.7(5) no
    N2 C31 C32 C37 . . . . -0.9(5) no
    O19 C31 C32 C33 . . . . -0.3(9) no
    N2 C31 C32 C33 . . . . 179.0(5) no
    C37 C32 C33 C34 . . . . 0.6(7) no
    C31 C32 C33 C34 . . . . -179.4(5) no
    C32 C33 C34 C35 . . . . -2.2(9) no
    C33 C34 C35 C36 . . . . 4.2(12) no
    C34 C35 C36 C37 . . . . -4.2(12) no
    C33 C32 C37 C36 . . . . -0.6(8) no
    C31 C32 C37 C36 . . . . 179.3(5) no
    C33 C32 C37 C38 . . . . 177.4(4) no
    C31 C32 C37 C38 . . . . -2.7(6) no
    C35 C36 C37 C32 . . . . 2.5(10) no
    C35 C36 C37 C38 . . . . -175.1(6) no
    O18 N2 C38 O20 . . . . 4.7(8) no
    C31 N2 C38 O20 . . . . 173.9(5) no
    O18 N2 C38 C37 . . . . -175.1(4) no
    C31 N2 C38 C37 . . . . -5.9(5) no
    C32 C37 C38 O20 . . . . -174.7(6) no
    C36 C37 C38 O20 . . . . 3.1(10) no
    C32 C37 C38 N2 . . . . 5.1(5) no
    C36 C37 C38 N2 . . . . -177.1(6) no
loop_
    _geom_hbond_atom_site_label_D
    _geom_hbond_atom_site_label_H
    _geom_hbond_atom_site_label_A
    _geom_hbond_site_symmetry_A
    _geom_hbond_distance_DH
    _geom_hbond_distance_HA
    _geom_hbond_distance_DA
    _geom_hbond_angle_DHA
    C7 H7A O5 . 0.98 2.22 2.676(6) 107.2
    C10 H10A O1 . 0.98 2.14 2.609(7) 107.3
    C11 H11A O3 . 0.98 2.29 2.702(6) 104.4
    C11 H11A O15 1_545 0.98 2.42 3.339(6) 156.7
    C22 H22A O1 2_656 0.96 2.39 3.329(7) 165.4
    C26 H26A O3 1_565 0.98 2.54 3.385(6) 143.9
    C27 H27A O11 . 0.98 2.29 2.656(6) 100.9
    C28 H28A O13 . 0.98 2.32 2.718(6) 103.2
    C30 H30B O5 . 0.97 2.56 3.429(6) 149.2
    C35 H35 O5 2_645 0.93 2.54 3.294(8) 138.2
