# Supplementary material for: 1,3-Dioxo-2,3-dihydro-1H-isoindol-2-yl 2,3,4-tri-O-acetyl-β-d-xyloside
Source: Acta Crystallogr Sect E Struct Rep Online. 2012 Feb 10;68(Pt 3):o635. doi: 10.1107/S1600536812004369 (PMC3295429; doi:10.1107/S1600536812004369)
Supplement: Supplementary file 2 [file e-68-0o635-Isup2.hkl]

# 
# h,k,l, Fc-squared, Fo-squared, sigma(Fo-squared) and status flag 
# 
data_I
_shelx_title ' S in P2(1)' 
_shelx_refln_list_code          4 
_shelx_F_calc_maximum      173.17 
_exptl_crystal_F_000       880.00 
_reflns_d_resolution_high  0.8325 
 
loop_ 
 _symmetry_equiv_pos_as_xyz 
 'x, y, z' 
 '-x, y+1/2, -z' 
 
_cell_length_a    11.7220 
_cell_length_b     9.2270 
_cell_length_c    19.6150 
_cell_angle_alpha  90.000 
_cell_angle_beta  104.520 
_cell_angle_gamma  90.000 
 
_shelx_F_squared_multiplier     1.000 
 
loop_ 
 _refln_index_h 
 _refln_index_k 
 _refln_index_l 
 _refln_F_squared_calc 
 _refln_F_squared_meas 
 _refln_F_squared_sigma 
 _refln_observed_status 
   1   0   0     1065.91     1069.25     22.37 o 
   2   0   0     6971.02     6847.49     72.06 o 
   3   0   0     1669.39     1623.23     10.19 o 
   4   0   0      461.03      441.09      8.70 o 
   5   0   0        7.83       11.97      2.34 o 
   6   0   0       57.25       62.88      3.33 o 
   7   0   0      114.13      117.32      5.27 o 
   8   0   0      150.78      172.73      6.85 o 
   9   0   0      328.13      302.14      9.45 o 
  10   0   0        1.49       11.46      5.54 o 
  11   0   0       26.38       30.38      6.59 o 
  12   0   0       50.54       38.69      7.31 o 
  13   0   0       10.91       12.15      6.88 o 
   1   1   0     4691.12     4563.31     57.71 o 
   2   1   0     5294.52     5522.72     71.94 o 
   3   1   0     2988.76     3209.69     57.05 o 
   4   1   0     1258.11     1198.02     10.68 o 
   5   1   0      659.82      702.29      9.33 o 
   6   1   0       37.74       34.34      3.62 o 
   7   1   0       49.83       51.32      3.72 o 
   8   1   0       48.19       61.30      5.06 o 
   9   1   0       70.26       59.36      5.83 o 
  10   1   0      206.50      190.52      8.79 o 
  11   1   0        9.99        2.97      6.36 o 
  12   1   0       28.64       26.72      6.50 o 
  13   1   0        3.53        0.64      6.86 o 
   0   2   0    29986.29    28906.68    160.23 o 
   1   2   0     3194.45     3239.91     58.69 o 
   2   2   0     1484.91     1509.12     10.57 o 
   3   2   0      709.05      646.31      7.79 o 
   4   2   0      393.37      417.71      7.82 o 
   5   2   0     2204.94     2151.74     18.23 o 
   6   2   0      351.06      372.28      8.09 o 
   7   2   0      202.47      182.94      6.60 o 
   8   2   0       73.72       66.37      5.82 o 
   9   2   0       40.55       42.56      5.81 o 
  10   2   0       38.98       48.22      6.39 o 
  11   2   0        5.36        0.81      5.87 o 
  12   2   0       20.26       21.91      5.87 o 
  13   2   0        9.72        0.33      6.55 o 
   1   3   0      532.70      535.88      7.00 o 
   2   3   0      151.98      152.09      3.66 o 
   3   3   0     1297.46     1227.87     12.56 o 
   4   3   0      210.99      240.07      6.11 o 
   5   3   0       23.55       21.72      4.41 o 
   6   3   0      562.36      615.16     10.92 o 
   7   3   0      235.95      245.29      7.97 o 
   8   3   0       17.17       15.42      5.14 o 
   9   3   0      134.87      149.38      8.22 o 
  10   3   0      240.86      235.58     10.50 o 
  11   3   0        5.80        5.64      6.14 o 
  12   3   0        3.74        7.54      6.37 o 
  13   3   0        3.62        1.26      6.46 o 
   0   4   0      222.75      238.91      5.34 o 
   1   4   0     2018.56     1811.30     14.26 o 
   2   4   0      799.79      823.50     11.79 o 
   3   4   0      173.43      211.79      6.13 o 
   4   4   0      226.63      274.65      7.12 o 
   5   4   0       66.26       72.07      4.90 o 
   6   4   0      189.12      169.84      7.02 o 
   7   4   0      108.39       88.73      6.42 o 
   8   4   0       37.57       28.64      5.82 o 
   9   4   0       31.26       36.23      6.76 o 
  10   4   0       40.07       40.77      7.09 o 
  11   4   0        4.71        5.01      6.47 o 
  12   4   0       12.42        4.68      6.68 o 
   1   5   0      292.13      309.58      7.35 o 
   2   5   0      536.26      517.38      9.81 o 
   3   5   0      427.40      405.10     10.07 o 
   4   5   0        4.81       10.27      3.98 o 
   5   5   0      362.24      422.01     10.31 o 
   6   5   0       43.08       38.15      5.26 o 
   7   5   0      105.89      128.21      8.04 o 
   8   5   0      297.57      335.93     10.66 o 
   9   5   0       21.62       22.68      7.15 o 
  10   5   0       16.77       12.05      6.71 o 
  11   5   0       22.86       19.98      6.74 o 
  12   5   0       27.02       18.75      7.54 o 
   0   6   0      295.12      344.82      8.46 o 
   1   6   0      141.76      112.71      4.07 o 
   2   6   0      269.41      260.83      8.22 o 
   3   6   0        3.99        5.60      4.94 o 
   4   6   0      348.89      354.98     10.24 o 
   5   6   0       41.02       27.94      6.45 o 
   6   6   0       63.73       79.40      6.67 o 
   7   6   0       58.86       53.91      7.45 o 
   8   6   0       58.87       63.90      7.63 o 
   9   6   0       57.89       50.93      7.83 o 
  10   6   0        3.12        3.81      6.32 o 
  11   6   0        5.37        5.26      6.90 o 
   1   7   0      267.84      256.76      9.12 o 
   2   7   0      214.34      221.06      9.13 o 
   3   7   0      130.28      136.53      8.77 o 
   4   7   0       88.31       93.51      7.32 o 
   5   7   0      108.98       94.35      7.97 o 
   6   7   0        6.28       18.95      6.56 o 
   7   7   0        6.61        7.99      7.20 o 
   8   7   0       18.82       14.35      7.76 o 
   9   7   0        5.67        3.29      7.58 o 
  10   7   0        4.19        7.59      7.59 o 
   0   8   0      227.77      228.35      9.48 o 
   1   8   0      130.18      145.51      8.19 o 
   2   8   0       63.79       60.97      7.24 o 
   3   8   0      107.53      113.04      8.77 o 
   4   8   0       66.72       78.08      8.01 o 
   5   8   0       88.54      100.56      8.82 o 
   6   8   0       28.73       29.79      8.04 o 
   7   8   0       51.30       61.79      8.60 o 
   8   8   0       11.06        8.92      7.57 o 
   9   8   0       33.99       36.29      9.12 o 
   1   9   0      303.79      321.98     12.61 o 
   2   9   0       55.50       31.47      8.95 o 
   3   9   0        1.91       12.96      7.23 o 
   4   9   0       21.23       22.69      8.18 o 
   5   9   0        9.63        6.53      7.62 o 
   6   9   0        4.22        7.77      7.77 o 
   7   9   0       45.50       33.27      8.99 o 
   0  10   0      153.90      161.01     11.02 o 
   1  10   0       10.01        5.24      8.09 o 
   2  10   0       18.47       21.45      7.89 o 
   3  10   0        4.71        3.29      7.88 o 
   4  10   0        2.76        1.84      8.11 o 
   5  10   0       11.19       11.28      8.56 o 
   1  11   0        3.69       11.69      7.91 o 
 -13   0   1        8.85        4.36      6.42 o 
 -12   0   1       32.57       26.14      6.94 o 
 -11   0   1       40.39       42.10      6.51 o 
 -10   0   1      195.43      177.58      8.67 o 
  -9   0   1        5.77        1.03      4.94 o 
  -8   0   1      170.01      145.05      6.64 o 
  -7   0   1       23.90       21.91      3.61 o 
  -6   0   1      455.58      461.86      7.27 o 
  -5   0   1     1893.20     1758.61     14.08 o 
  -4   0   1      721.74      607.91      9.41 o 
  -3   0   1     2246.07     2193.48     12.12 o 
  -2   0   1      527.38      585.97      5.29 o 
  -1   0   1     3380.89     3306.84     41.34 o 
   0   0   1      454.73      444.74      8.40 o 
   1   0   1        3.69        3.08      0.74 o 
   2   0   1     2612.57     2343.39     43.54 o 
   3   0   1       50.25       59.86      2.45 o 
   4   0   1      306.52      255.10      3.49 o 
   5   0   1       21.97       20.74      2.85 o 
   6   0   1     3739.98     3703.40     22.34 o 
   7   0   1        3.75        2.72      3.44 o 
   8   0   1      291.89      317.33      8.62 o 
   9   0   1      639.54      596.45     12.65 o 
  10   0   1       17.26       22.93      5.83 o 
  11   0   1       33.31       21.09      6.58 o 
  12   0   1       13.85       16.99      6.80 o 
  13   0   1        5.98        2.00      6.66 o 
 -13   1   1        5.59        1.61      6.18 o 
 -12   1   1       42.77       47.95      7.54 o 
 -11   1   1        2.72        6.00      6.00 o 
 -10   1   1       26.29       33.69      5.70 o 
  -9   1   1        5.88        2.37      4.95 o 
  -8   1   1      104.89      118.25      6.06 o 
  -7   1   1      589.80      578.50     11.52 o 
  -6   1   1      584.35      603.08      8.66 o 
  -5   1   1     2513.90     2453.86     18.58 o 
  -4   1   1      581.38      612.02      6.79 o 
  -3   1   1     1974.77     1949.95     10.74 o 
  -2   1   1      902.97      921.27      7.10 o 
  -1   1   1     1624.39     1708.17      7.97 o 
   0   1   1      233.10      250.10      2.03 o 
   1   1   1    14980.79    14678.36    102.01 o 
   2   1   1     8059.33     7784.65     88.36 o 
   3   1   1     1860.91     1688.02     11.52 o 
   4   1   1     2597.74     2520.31     15.70 o 
   5   1   1      440.49      458.32      7.86 o 
   6   1   1       64.41       70.43      4.77 o 
   7   1   1       63.24       65.32      5.78 o 
   8   1   1       22.88       20.47      4.78 o 
   9   1   1      113.53      126.50      7.58 o 
  10   1   1       59.96       62.50      6.53 o 
  11   1   1       62.87       57.77      7.40 o 
  12   1   1        8.39        8.92      6.49 o 
  13   1   1        0.71        6.23      6.51 o 
 -13   2   1       13.01       18.15      7.08 o 
 -12   2   1        5.05       11.06      6.84 o 
 -11   2   1       23.54       16.82      6.93 o 
 -10   2   1      217.94      202.08      9.56 o 
  -9   2   1      111.78      121.97      7.49 o 
  -8   2   1      714.38      767.37     13.65 o 
  -7   2   1      198.11      191.04      7.02 o 
  -6   2   1      828.65      896.44     10.27 o 
  -5   2   1      352.22      382.22      8.41 o 
  -4   2   1       30.56       19.83      3.55 o 
  -3   2   1      537.31      512.18      8.22 o 
  -2   2   1     2590.07     2465.59     14.25 o 
  -1   2   1      129.54      131.77      2.72 o 
   0   2   1     3870.52     3648.72     64.56 o 
   1   2   1     9930.50    10724.95    106.73 o 
   2   2   1     1445.06     1380.28     10.31 o 
   3   2   1     2837.87     2710.68     15.78 o 
   4   2   1      368.59      366.35      5.91 o 
   5   2   1      122.04      131.49      5.07 o 
   6   2   1       11.97       36.74      4.18 o 
   7   2   1      322.18      328.98      8.88 o 
   8   2   1      393.70      410.69     10.28 o 
   9   2   1       80.50       92.27      6.90 o 
  10   2   1       56.21       53.03      7.41 o 
  11   2   1      109.83       92.81      7.98 o 
  12   2   1        1.56        5.18      5.99 o 
  13   2   1        5.73       13.78      6.07 o 
 -13   3   1       23.35       26.12      7.80 o 
 -12   3   1       19.49       11.58      7.19 o 
 -11   3   1       19.01       21.16      6.97 o 
 -10   3   1       86.81       75.81      8.00 o 
  -9   3   1       71.44       60.62      7.14 o 
  -8   3   1        8.34        2.81      5.03 o 
  -7   3   1      328.33      334.52      9.32 o 
  -6   3   1       96.54       88.62      6.14 o 
  -5   3   1      307.20      338.50      7.66 o 
  -4   3   1      116.11      107.44      4.44 o 
  -3   3   1      626.63      683.59      9.60 o 
  -2   3   1      188.74      162.00      3.75 o 
  -1   3   1     1378.52     1442.35     10.87 o 
   0   3   1      628.00      709.63      7.46 o 
   1   3   1      264.64      280.72      5.22 o 
   2   3   1     3171.56     3301.32     17.90 o 
   3   3   1     1993.12     1813.94     14.39 o 
   4   3   1      416.97      350.79      7.36 o 
   5   3   1      832.78      737.38     10.94 o 
   6   3   1      319.15      302.77      8.21 o 
   7   3   1      269.81      258.76      8.32 o 
   8   3   1      124.92      131.57      7.57 o 
   9   3   1      117.80      113.29      7.59 o 
  10   3   1       27.12       24.64      6.79 o 
  11   3   1        1.32        5.75      5.75 o 
  12   3   1       10.49        3.38      6.62 o 
 -12   4   1       35.86       45.49      7.78 o 
 -11   4   1       24.00       24.42      6.78 o 
 -10   4   1      225.68      238.50     10.95 o 
  -9   4   1       12.86       13.72      6.37 o 
  -8   4   1        4.66       13.90      5.15 o 
  -7   4   1      281.19      284.01      8.55 o 
  -6   4   1       52.62       55.03      5.31 o 
  -5   4   1      223.66      221.26      7.85 o 
  -4   4   1      697.37      798.26     11.32 o 
  -3   4   1      172.75      166.75      5.41 o 
  -2   4   1      542.87      587.65      8.69 o 
  -1   4   1      263.75      254.26      5.65 o 
   0   4   1      563.71      548.42    311.64 o 
   1   4   1     1387.08     1415.58     12.70 o 
   2   4   1      326.24      314.98      6.97 o 
   3   4   1      457.38      492.54      8.83 o 
   4   4   1      746.98      656.11     10.57 o 
   5   4   1      142.40      133.76      6.87 o 
   6   4   1      242.74      257.26      6.66 o 
   7   4   1      213.75      234.83      8.75 o 
   8   4   1      299.65      344.66     10.87 o 
   9   4   1      145.59      137.15      8.49 o 
  10   4   1       21.55       16.68      6.66 o 
  11   4   1        1.75        1.21      6.20 o 
  12   4   1       13.57       18.73      7.49 o 
 -12   5   1        0.40        1.45      7.49 o 
 -11   5   1        4.40        3.47      7.17 o 
 -10   5   1       83.30       78.61      8.90 o 
  -9   5   1       27.96       46.62      6.92 o 
  -8   5   1      304.58      332.48     11.85 o 
  -7   5   1      140.82      138.06      8.47 o 
  -6   5   1      132.78      142.49      7.51 o 
  -5   5   1       34.78       37.72      4.90 o 
  -4   5   1       73.03       80.77      4.80 o 
  -3   5   1      219.66      213.68      6.96 o 
  -2   5   1     1156.95     1258.21     13.80 o 
  -1   5   1      317.60      292.31      6.95 o 
   0   5   1     1042.71     1098.00     12.20 o 
   1   5   1      757.28      888.49     11.65 o 
   2   5   1      161.99      161.62      5.99 o 
   3   5   1      207.09      202.90      6.26 o 
   4   5   1        0.61        4.28      3.89 o 
   5   5   1       59.51       47.05      5.60 o 
   6   5   1       97.91       88.04      6.60 o 
   7   5   1       34.17       30.90      6.49 o 
   8   5   1        3.77        6.68      6.04 o 
   9   5   1      122.63      113.32      8.54 o 
  10   5   1       58.73       49.76      7.39 o 
  11   5   1       23.92       10.12      7.27 o 
  12   5   1        1.42        2.30      6.76 o 
 -11   6   1        0.32        4.39      7.72 o 
 -10   6   1       33.56       29.16      8.78 o 
  -9   6   1       19.03       17.82      7.31 o 
  -8   6   1       32.55       27.74      8.14 o 
  -7   6   1      180.13      174.06      9.68 o 
  -6   6   1      103.76      113.06      8.12 o 
  -5   6   1       61.88       67.27      6.75 o 
  -4   6   1      351.80      326.11      9.99 o 
  -3   6   1      142.23      140.78      7.11 o 
  -2   6   1       86.37       96.23      5.75 o 
  -1   6   1       70.32       83.75      3.64 o 
   0   6   1       66.25       72.59      3.56 o 
   1   6   1      207.98      220.85      4.14 o 
   2   6   1      194.34      192.00      7.37 o 
   3   6   1      174.82      207.03      8.01 o 
   4   6   1       22.61       22.01      5.47 o 
   5   6   1       36.96       46.50      6.29 o 
   6   6   1       28.52       29.77      6.47 o 
   7   6   1       91.30       78.57      8.06 o 
   8   6   1       17.56       17.12      6.73 o 
   9   6   1        2.72        6.69      6.82 o 
  10   6   1       79.14       58.38      8.26 o 
  11   6   1        2.38        1.32      6.43 o 
 -10   7   1        5.59        8.14      7.36 o 
  -9   7   1       52.03       49.38      9.14 o 
  -8   7   1       11.58        6.28      7.89 o 
  -7   7   1      228.34      227.30     11.74 o 
  -6   7   1      134.52      147.83      9.18 o 
  -5   7   1       18.22       29.67      6.87 o 
  -4   7   1       42.52       34.93      6.80 o 
  -3   7   1      228.81      227.04      9.10 o 
  -2   7   1       17.45       14.38      5.35 o 
  -1   7   1       40.43       50.14      5.41 o 
   0   7   1      348.95      366.33      7.10 o 
   1   7   1       34.59       33.98      5.86 o 
   2   7   1      161.95      155.24      7.94 o 
   3   7   1      212.61      225.48      9.20 o 
   4   7   1       17.36       13.54      6.45 o 
   5   7   1       92.36       87.10      7.81 o 
   6   7   1       44.78       46.23      7.06 o 
   7   7   1       96.87      104.03      8.72 o 
   8   7   1       10.42       14.84      7.16 o 
   9   7   1        6.57        6.33      6.72 o 
  10   7   1        4.02        1.72      7.05 o 
  -9   8   1        3.77       13.62      7.74 o 
  -8   8   1       20.71       13.09      8.54 o 
  -7   8   1       15.81        6.89      8.50 o 
  -6   8   1       20.08       25.42      7.50 o 
  -5   8   1       13.64       21.20      7.41 o 
  -4   8   1       70.48       73.46      8.22 o 
  -3   8   1        6.22        9.50      6.47 o 
  -2   8   1       41.70       32.59      7.01 o 
  -1   8   1       11.65        3.87      5.90 o 
   0   8   1       14.81       11.65      4.31 o 
   1   8   1      168.14      187.45      9.73 o 
   2   8   1        5.80       11.75      6.14 o 
   3   8   1       50.34       59.75      7.80 o 
   4   8   1      118.11      125.51      9.31 o 
   5   8   1       13.68       16.78      7.20 o 
   6   8   1       47.60       34.15      8.97 o 
   7   8   1        7.13        9.96      7.03 o 
   8   8   1       20.67       14.46      7.68 o 
   9   8   1       16.26       16.59      7.37 o 
  -8   9   1        2.45       14.01      8.08 o 
  -7   9   1       55.52       41.97      9.64 o 
  -6   9   1       14.36       29.88      8.07 o 
  -5   9   1       53.69       37.36      8.53 o 
  -4   9   1       92.12       89.24      9.31 o 
  -3   9   1      162.93      151.81     10.34 o 
  -2   9   1       26.63       33.77      6.99 o 
  -1   9   1        9.74        9.49      6.93 o 
   0   9   1       27.89       30.26     17.51 o 
   1   9   1        0.41       10.91      7.18 o 
   2   9   1      101.55      114.86      9.29 o 
   3   9   1      132.70      122.71     10.40 o 
   4   9   1       62.97       74.64      8.95 o 
   5   9   1       16.70       15.81      7.99 o 
   6   9   1        8.74        9.54      7.81 o 
   7   9   1      111.01      111.78      9.89 o 
  -6  10   1        5.43        3.56      9.51 o 
  -5  10   1        3.99        2.69      8.76 o 
  -4  10   1       42.30       50.95      9.54 o 
  -3  10   1       18.03        8.89      8.17 o 
  -2  10   1       14.44       11.50      7.84 o 
  -1  10   1       14.00       15.76      7.82 o 
   0  10   1       15.56       11.29     10.97 o 
   1  10   1        2.90        9.81      8.28 o 
   2  10   1       20.23        9.96      8.54 o 
   3  10   1       59.24       66.70      9.28 o 
   4  10   1       13.29        6.63      8.09 o 
   5  10   1        2.92       13.86      7.69 o 
  -1  11   1        9.09       15.03      8.35 o 
   0  11   1        0.68        7.89      5.96 o 
   1  11   1       42.22       34.23      9.22 o 
 -13   0   2        0.94        3.74      6.26 o 
 -12   0   2       74.27       86.58      7.87 o 
 -11   0   2       45.28       52.99      7.06 o 
 -10   0   2       85.62       73.51      6.61 o 
  -9   0   2       61.43       68.66      4.00 o 
  -8   0   2      334.65      290.63      8.37 o 
  -7   0   2      117.25      119.79      4.95 o 
  -6   0   2        5.31        3.22      2.87 o 
  -5   0   2     2378.42     2409.39     16.37 o 
  -4   0   2    11222.13    10198.07    124.43 o 
  -3   0   2     2663.38     2650.27     48.59 o 
  -2   0   2      228.44      300.67      4.01 o 
  -1   0   2     6189.36     6140.88     57.35 o 
   0   0   2    10016.64    10372.17     51.56 o 
   1   0   2     5392.87     5219.76     60.93 o 
   2   0   2     2243.02     2070.16     44.32 o 
   3   0   2     1544.77     1620.13     10.80 o 
   4   0   2     1551.10     1664.33      9.37 o 
   5   0   2     1255.76     1143.19     11.50 o 
   6   0   2      241.72      277.06      6.87 o 
   7   0   2        5.19        1.40      3.53 o 
   8   0   2       17.31       21.18      4.62 o 
   9   0   2       72.38       56.98      6.57 o 
  10   0   2      118.77      125.92      8.01 o 
  11   0   2        5.80       14.50      6.35 o 
  12   0   2       22.31       11.05      7.03 o 
  13   0   2        0.36        9.87      6.14 o 
 -13   1   2        5.76        4.87      6.35 o 
 -12   1   2        1.81        9.42      6.24 o 
 -11   1   2       22.94       21.63      5.92 o 
 -10   1   2      107.72      129.77      7.22 o 
  -9   1   2      110.80      109.77      6.91 o 
  -8   1   2       28.74       29.11      5.16 o 
  -7   1   2      298.14      296.17      7.94 o 
  -6   1   2      299.83      281.71      9.25 o 
  -5   1   2       49.15       44.86      3.66 o 
  -4   1   2     3841.55     3493.89     75.10 o 
  -3   1   2     3415.93     3652.96     60.69 o 
  -2   1   2     1159.63     1262.11      8.87 o 
  -1   1   2     6880.80     7183.49     70.82 o 
   0   1   2     2192.75     2207.50     27.24 o 
   1   1   2     2796.49     2784.96     48.16 o 
   2   1   2     2090.65     2050.74     48.01 o 
   3   1   2     1803.17     1844.80     13.61 o 
   4   1   2      616.23      735.07      9.06 o 
   5   1   2      130.33      124.19      4.78 o 
   6   1   2      140.19      144.87      5.89 o 
   7   1   2      170.03      175.77      7.70 o 
   8   1   2       24.77       31.36      5.08 o 
   9   1   2       36.56       45.97      6.08 o 
  10   1   2      309.76      322.45     11.49 o 
  11   1   2       13.37       22.15      6.71 o 
  12   1   2        2.77        7.62      6.21 o 
  13   1   2        1.13        2.11      6.26 o 
 -13   2   2        1.44        2.02      6.86 o 
 -12   2   2       34.85       21.84      7.64 o 
 -11   2   2       18.13       27.49      6.79 o 
 -10   2   2      355.52      394.64     12.21 o 
  -9   2   2      140.23      141.95      7.22 o 
  -8   2   2       38.57       42.02      5.80 o 
  -7   2   2      334.73      332.64      8.69 o 
  -6   2   2      868.02     1021.52     10.64 o 
  -5   2   2       86.12       84.35      4.20 o 
  -4   2   2     2302.98     2243.97     16.15 o 
  -3   2   2      610.76      548.06      7.03 o 
  -2   2   2     5649.69     5115.36     78.71 o 
  -1   2   2    13276.02    12706.84    113.99 o 
   0   2   2    24672.59    25021.37    111.73 o 
   1   2   2     8461.80     8617.55     98.51 o 
   2   2   2     4148.25     3900.94     73.55 o 
   3   2   2      577.44      517.42      7.50 o 
   4   2   2     1670.53     1805.33     14.58 o 
   5   2   2      433.75      407.52      8.18 o 
   6   2   2      252.39      267.56      6.58 o 
   7   2   2        3.06        6.72      4.04 o 
   8   2   2      158.49      147.82      7.74 o 
   9   2   2      325.45      355.21     11.68 o 
  10   2   2       55.48       65.85      7.31 o 
  11   2   2       13.26       16.57      6.07 o 
  12   2   2        4.46        1.26      6.19 o 
  13   2   2        2.16        3.92      6.26 o 
 -13   3   2       25.13       16.75      7.67 o 
 -12   3   2       18.41       17.49      7.08 o 
 -11   3   2       26.77       23.79      7.12 o 
 -10   3   2       65.83       78.24      7.78 o 
  -9   3   2       79.20       68.77      6.88 o 
  -8   3   2       80.73       74.51      6.08 o 
  -7   3   2      119.76      113.80      7.10 o 
  -6   3   2      254.64      256.77      7.55 o 
  -5   3   2      334.81      350.05      6.07 o 
  -4   3   2      884.85      818.66     10.38 o 
  -3   3   2     1928.75     1903.98     14.08 o 
  -2   3   2       83.66       85.97      2.79 o 
  -1   3   2      782.89      838.31      8.46 o 
   0   3   2        3.67        6.78      2.62 o 
   1   3   2     1458.48     1629.41     11.88 o 
   2   3   2      771.99      763.39      9.04 o 
   3   3   2     1671.35     1658.57     14.02 o 
   4   3   2      517.24      500.21      8.85 o 
   5   3   2      115.81      117.60      6.26 o 
   6   3   2      266.11      232.34      8.18 o 
   7   3   2      208.15      183.09      7.45 o 
   8   3   2       72.26       69.32      7.23 o 
   9   3   2      108.32      130.45      8.29 o 
  10   3   2       54.87       54.79      7.06 o 
  11   3   2       23.07       20.53      6.56 o 
  12   3   2        3.43        0.61      6.45 o 
 -12   4   2       79.61       72.25      8.71 o 
 -11   4   2      113.64      118.14      9.24 o 
 -10   4   2       58.90       55.51      8.28 o 
  -9   4   2        4.21        7.99      5.96 o 
  -8   4   2       36.38       42.27      6.31 o 
  -7   4   2      212.08      205.08      8.23 o 
  -6   4   2       27.12       25.94      5.28 o 
  -5   4   2      711.38      701.13     11.44 o 
  -4   4   2       18.06       14.29      3.83 o 
  -3   4   2      407.62      482.10      8.36 o 
  -2   4   2       96.40       97.48      4.96 o 
  -1   4   2       62.96       82.57      3.59 o 
   0   4   2      445.34      435.01     10.04 o 
   1   4   2       55.53       51.53      3.52 o 
   2   4   2      330.02      388.55      7.56 o 
   3   4   2       11.57        8.35      3.48 o 
   4   4   2      710.53      751.64     11.55 o 
   5   4   2      542.44      579.14     11.00 o 
   6   4   2      340.55      344.12      9.45 o 
   7   4   2      209.77      200.10      8.56 o 
   8   4   2      174.18      198.07      9.33 o 
   9   4   2      382.58      369.76     13.59 o 
  10   4   2        3.43        3.18      6.35 o 
  11   4   2        5.25        1.53      6.35 o 
  12   4   2        2.89        6.57      6.57 o 
 -12   5   2       14.64       14.44      8.09 o 
 -11   5   2       34.22       43.84      7.74 o 
 -10   5   2       66.93       62.65      8.44 o 
  -9   5   2      107.32      114.80      8.66 o 
  -8   5   2       10.72        8.14      6.64 o 
  -7   5   2      155.53      172.78      8.31 o 
  -6   5   2        5.82       17.62      4.65 o 
  -5   5   2      431.06      412.30     10.90 o 
  -4   5   2       83.10       75.24      5.11 o 
  -3   5   2      580.82      591.23     10.37 o 
  -2   5   2      666.39      699.64     10.68 o 
  -1   5   2     1163.11     1192.24     12.97 o 
   0   5   2      257.48      229.01      4.40 o 
   1   5   2      310.93      291.32      7.02 o 
   2   5   2       35.55       35.33      3.90 o 
   3   5   2       68.99       73.69      4.73 o 
   4   5   2      194.09      192.52      7.28 o 
   5   5   2      130.67      119.83      6.96 o 
   6   5   2        0.10        4.85      5.20 o 
   7   5   2      109.16      108.45      7.97 o 
   8   5   2      149.43      128.02      9.58 o 
   9   5   2        9.44       12.00      6.65 o 
  10   5   2       16.47        9.17      6.97 o 
  11   5   2       23.20       13.52      6.75 o 
 -11   6   2        1.48        3.61      7.02 o 
 -10   6   2        0.57        7.48      7.48 o 
  -9   6   2       12.47       11.78      7.36 o 
  -8   6   2       48.07       56.77      7.94 o 
  -7   6   2      126.19      122.48      9.08 o 
  -6   6   2      341.58      359.20     11.42 o 
  -5   6   2      336.19      338.56     11.15 o 
  -4   6   2        9.52        5.84      5.42 o 
  -3   6   2      148.29      152.01      7.08 o 
  -2   6   2      187.80      203.06      6.97 o 
  -1   6   2       78.89       66.98      5.39 o 
   0   6   2       22.73       32.33      6.88 o 
   1   6   2      224.68      244.71      7.74 o 
   2   6   2      361.96      433.47     10.21 o 
   3   6   2      289.26      309.88      9.19 o 
   4   6   2      375.60      369.53     10.33 o 
   5   6   2      227.96      234.28      8.98 o 
   6   6   2       12.41       14.58      5.60 o 
   7   6   2       54.84       67.81      7.23 o 
   8   6   2       18.58       28.54      6.66 o 
   9   6   2      118.31      108.76      9.18 o 
  10   6   2        7.42        9.11      7.39 o 
  11   6   2        4.56        2.69      6.90 o 
 -10   7   2        1.22        2.92      6.96 o 
  -9   7   2       12.15       20.81      7.67 o 
  -8   7   2       32.61       27.30      7.79 o 
  -7   7   2      115.88      133.79      9.39 o 
  -6   7   2       37.34       36.64      7.69 o 
  -5   7   2       67.09       68.33      7.89 o 
  -4   7   2      102.99       98.96      7.58 o 
  -3   7   2      193.03      187.12      8.56 o 
  -2   7   2        3.39        4.80      5.01 o 
  -1   7   2      191.94      170.53      7.45 o 
   0   7   2       22.93       23.33      4.90 o 
   1   7   2      320.41      308.25      9.72 o 
   2   7   2      497.87      470.13     11.92 o 
   3   7   2       26.18       21.64      5.94 o 
   4   7   2      143.57      141.40      8.74 o 
   5   7   2       84.57      104.14      7.79 o 
   6   7   2        3.45        3.99      6.61 o 
   7   7   2       55.58       67.66      8.25 o 
   8   7   2       13.27       12.14      6.86 o 
   9   7   2       10.55       18.02      7.04 o 
  10   7   2        3.84        5.51      7.50 o 
  -9   8   2        3.70       15.28      7.01 o 
  -8   8   2       71.39       68.79      9.21 o 
  -7   8   2       38.77       37.52      8.03 o 
  -6   8   2       65.01       61.56      9.06 o 
  -5   8   2       75.01       80.43      8.42 o 
  -4   8   2      118.10      119.45      9.21 o 
  -3   8   2      159.37      129.84      9.05 o 
  -2   8   2      166.60      125.88      8.45 o 
  -1   8   2       85.93       73.20      7.58 o 
   0   8   2       63.50       61.66     10.35 o 
   1   8   2      222.89      261.85     10.32 o 
   2   8   2      118.22      111.18      8.59 o 
   3   8   2      176.49      180.78     10.03 o 
   4   8   2        8.06        5.01      7.28 o 
   5   8   2       88.50       87.68      9.19 o 
   6   8   2       70.49       77.53      9.56 o 
   7   8   2       50.40       40.54      8.53 o 
   8   8   2       14.02        5.53      8.50 o 
   9   8   2       18.84       23.04      7.58 o 
  -8   9   2        3.25        6.12      8.05 o 
  -7   9   2       19.73       21.14      8.31 o 
  -6   9   2        1.95        1.41      7.53 o 
  -5   9   2        2.98       13.65      7.70 o 
  -4   9   2        4.29        7.47      7.60 o 
  -3   9   2       80.71       88.44      9.29 o 
  -2   9   2       32.25       38.43      7.69 o 
  -1   9   2      171.13      177.08     10.70 o 
   0   9   2       84.34       78.08      6.85 o 
   1   9   2       42.77       47.04      8.18 o 
   2   9   2       48.51       47.99      8.76 o 
   3   9   2       63.42       88.91      9.31 o 
   4   9   2        2.04        9.34      7.38 o 
   5   9   2        2.37        3.45      7.24 o 
   6   9   2       31.66       36.84      7.90 o 
   7   9   2        4.66        0.00      8.08 o 
  -6  10   2        6.09        0.77      8.50 o 
  -5  10   2        8.61        5.65      8.45 o 
  -4  10   2        1.45        8.74      7.50 o 
  -3  10   2       43.37       34.32      8.13 o 
  -2  10   2       33.85       34.47      8.36 o 
  -1  10   2       28.81       25.28      8.36 o 
   0  10   2       52.42       58.33      6.24 o 
   1  10   2        2.18        5.61      8.23 o 
   2  10   2       36.02       28.18      8.74 o 
   3  10   2        3.24        0.71      7.77 o 
   4  10   2        0.72        7.01      8.17 o 
   5  10   2        9.90       13.44      8.36 o 
  -1  11   2       44.35       37.94      9.19 o 
   0  11   2        6.45        3.58     15.16 o 
 -13   0   3        0.63       11.62      6.16 o 
 -12   0   3       66.15       72.53      7.54 o 
 -11   0   3        8.74       22.35      5.84 o 
 -10   0   3      219.30      209.04      8.91 o 
  -9   0   3      379.17      292.71      4.75 o 
  -8   0   3       31.20       33.44      4.50 o 
  -7   0   3        0.19        6.58      4.29 o 
  -6   0   3      513.28      461.90      8.49 o 
  -5   0   3       83.20       88.09      4.22 o 
  -4   0   3     1234.18     1429.58     11.61 o 
  -3   0   3      113.61       90.38      4.22 o 
  -2   0   3      210.53      242.96      3.83 o 
  -1   0   3      910.99      964.06      6.12 o 
   0   0   3     1899.72     1898.25     39.36 o 
   1   0   3     1211.16     1282.99      8.42 o 
   2   0   3     1695.90     1741.56     10.73 o 
   3   0   3     1458.67     1298.92     10.98 o 
   4   0   3      343.51      401.51      7.49 o 
   5   0   3       13.78       11.03      2.71 o 
   6   0   3      351.42      370.53      7.01 o 
   7   0   3      129.86      136.02      5.85 o 
   8   0   3      209.31      250.82      8.49 o 
   9   0   3       26.78       31.47      6.39 o 
  10   0   3        0.03        7.23      5.62 o 
  11   0   3        7.81        9.63      6.59 o 
  12   0   3        0.79        6.72      6.72 o 
  13   0   3        0.08        7.25      6.47 o 
 -13   1   3       31.90       17.64      7.38 o 
 -12   1   3       19.77       23.48      6.34 o 
 -11   1   3       47.84       50.52      7.05 o 
 -10   1   3        6.06       14.61      5.46 o 
  -9   1   3       10.67       19.73      4.86 o 
  -8   1   3      284.68      270.72      8.55 o 
  -7   1   3      693.29      750.39     11.76 o 
  -6   1   3     1621.84     1525.21     14.99 o 
  -5   1   3     2599.26     2811.08     18.12 o 
  -4   1   3       51.86       47.79      4.35 o 
  -3   1   3      833.42      752.81      7.64 o 
  -2   1   3     3757.01     3927.55     62.67 o 
  -1   1   3     1816.49     1518.60     35.52 o 
   0   1   3     1458.99     1425.89     53.73 o 
   1   1   3     2078.60     2240.51     47.66 o 
   2   1   3     5904.95     5398.35     81.98 o 
   3   1   3      532.49      591.68      7.63 o 
   4   1   3      265.89      247.58      5.85 o 
   5   1   3        4.54        4.71      2.88 o 
   6   1   3      472.72      477.48      9.48 o 
   7   1   3      249.06      279.67      8.35 o 
   8   1   3      128.41      124.83      7.13 o 
   9   1   3      175.36      150.30      8.48 o 
  10   1   3       15.30       24.89      6.82 o 
  11   1   3       20.57       35.53      6.73 o 
  12   1   3        8.82        7.22      7.22 o 
  13   1   3        3.49        2.80      6.92 o 
 -13   2   3       29.39       28.36      7.79 o 
 -12   2   3      120.35      118.88      9.46 o 
 -11   2   3       17.20       22.83      6.41 o 
 -10   2   3      265.76      265.44     10.97 o 
  -9   2   3       93.73      116.44      7.34 o 
  -8   2   3      116.09      115.83      6.60 o 
  -7   2   3        2.18        1.16      4.61 o 
  -6   2   3      282.62      296.91      7.49 o 
  -5   2   3     1446.93     1322.42     13.14 o 
  -4   2   3      634.03      655.38      8.54 o 
  -3   2   3      990.32     1065.20      8.33 o 
  -2   2   3     1904.95     1887.24     11.67 o 
  -1   2   3    13914.18    13002.68    120.10 o 
   0   2   3     6000.70     6466.47     60.03 o 
   1   2   3     4309.50     4644.12     76.38 o 
   2   2   3     3691.45     3673.61     73.95 o 
   3   2   3      422.45      427.12      5.97 o 
   4   2   3       93.06      106.37      4.77 o 
   5   2   3      205.33      217.09      6.29 o 
   6   2   3      334.63      315.22      8.23 o 
   7   2   3      269.39      271.53      8.78 o 
   8   2   3      129.35      128.06      7.52 o 
   9   2   3       47.18       43.99      6.87 o 
  10   2   3       12.79        9.44      6.29 o 
  11   2   3       26.42       25.00      6.50 o 
  12   2   3       16.43       25.13      6.74 o 
 -13   3   3        6.71       10.79      7.35 o 
 -12   3   3       11.65       22.03      6.67 o 
 -11   3   3        0.46        3.02      7.02 o 
 -10   3   3       80.66       77.89      7.28 o 
  -9   3   3       43.78       48.76      6.62 o 
  -8   3   3      379.32      357.31     10.37 o 
  -7   3   3       18.07       21.53      4.67 o 
  -6   3   3      626.77      616.28     10.80 o 
  -5   3   3      707.58      679.25     10.37 o 
  -4   3   3      636.85      643.05      9.19 o 
  -3   3   3       13.34       10.72      2.52 o 
  -2   3   3      823.21     1020.40      9.89 o 
  -1   3   3     3620.07     3832.62     75.61 o 
   0   3   3     5242.83     4961.47     60.28 o 
   1   3   3     4230.26     4124.53     81.50 o 
   2   3   3     1339.58     1149.75     11.16 o 
   3   3   3      774.03      856.39     10.64 o 
   4   3   3      208.48      201.15      6.18 o 
   5   3   3      175.96      165.32      6.47 o 
   6   3   3        3.89        3.97      3.83 o 
   7   3   3       76.89       79.72      5.85 o 
   8   3   3        4.31       13.63      5.45 o 
   9   3   3      244.06      218.98     10.17 o 
  10   3   3      112.43       90.50      8.60 o 
  11   3   3        0.09        6.37      6.37 o 
  12   3   3        9.97       10.03      6.46 o 
 -13   4   3        1.81        4.33      7.35 o 
 -12   4   3        2.10        3.09      6.71 o 
 -11   4   3       62.53       70.73      8.63 o 
 -10   4   3       24.28       17.84      7.35 o 
  -9   4   3       74.64       73.73      7.54 o 
  -8   4   3        4.40        6.96      5.28 o 
  -7   4   3      159.45      153.03      7.42 o 
  -6   4   3       40.52       42.36      4.89 o 
  -5   4   3     1244.66     1173.63     14.47 o 
  -4   4   3       56.79       61.18      4.45 o 
  -3   4   3      143.72      150.68      5.19 o 
  -2   4   3      408.96      437.50      7.60 o 
  -1   4   3      644.31      661.42      8.88 o 
   0   4   3      100.22      100.67      3.64 o 
   1   4   3      389.08      379.74      7.91 o 
   2   4   3      265.99      277.31      6.70 o 
   3   4   3      214.32      185.55      7.92 o 
   4   4   3      911.77      856.45     12.60 o 
   5   4   3      293.29      358.46      7.92 o 
   6   4   3       82.12       74.97      5.83 o 
   7   4   3      120.97      130.69      7.57 o 
   8   4   3      117.47      111.69      7.97 o 
   9   4   3        7.82        7.96      7.14 o 
  10   4   3        5.76        4.16      6.42 o 
  11   4   3       20.06       19.89      6.46 o 
  12   4   3        9.16        2.31      6.64 o 
 -12   5   3        1.25        7.58      7.58 o 
 -11   5   3        1.32        7.78      6.52 o 
 -10   5   3       22.82       13.83      7.95 o 
  -9   5   3        7.53       10.32      6.75 o 
  -8   5   3        2.25        0.25      5.51 o 
  -7   5   3       63.09       68.64      6.69 o 
  -6   5   3      134.69      147.77      7.23 o 
  -5   5   3       96.16       85.64      5.84 o 
  -4   5   3      324.80      361.39      8.69 o 
  -3   5   3      125.40      119.93      5.45 o 
  -2   5   3        1.94        6.30      3.50 o 
  -1   5   3      277.49      322.33      7.32 o 
   0   5   3        1.35        3.21      2.20 o 
   1   5   3       82.89      105.54      4.99 o 
   2   5   3       91.59       91.47      5.38 o 
   3   5   3      176.23      158.44      6.52 o 
   4   5   3      223.33      215.13      7.68 o 
   5   5   3       67.76       69.59      5.00 o 
   6   5   3       73.75       80.80      6.75 o 
   7   5   3      223.33      240.13      8.89 o 
   8   5   3       25.27       15.56      7.40 o 
   9   5   3       19.27        6.15      7.11 o 
  10   5   3        5.09        2.50      6.38 o 
  11   5   3       21.74       20.31      7.47 o 
 -11   6   3        4.69        7.88      7.88 o 
 -10   6   3        0.15        7.76      7.21 o 
  -9   6   3       71.79       67.37      8.65 o 
  -8   6   3      146.87      133.08      9.46 o 
  -7   6   3       19.10       18.35      6.73 o 
  -6   6   3       52.27       45.95      6.95 o 
  -5   6   3      212.39      238.28      9.19 o 
  -4   6   3      230.05      195.27      8.02 o 
  -3   6   3        6.59       11.76      4.30 o 
  -2   6   3      272.08      254.99      7.78 o 
  -1   6   3      300.86      317.07      8.51 o 
   0   6   3       12.81       17.13      2.94 o 
   1   6   3       32.26       33.06      5.35 o 
   2   6   3      125.17      123.33      7.11 o 
   3   6   3      235.81      233.45      8.61 o 
   4   6   3      190.34      155.86      7.82 o 
   5   6   3      102.81      118.27      7.71 o 
   6   6   3       68.27       74.69      6.88 o 
   7   6   3       33.90       33.90      6.96 o 
   8   6   3       72.73       87.32      7.98 o 
   9   6   3       18.68       24.65      7.52 o 
  10   6   3       26.42       38.34      7.35 o 
 -10   7   3        5.04        3.24      7.77 o 
  -9   7   3       94.60       80.12      9.68 o 
  -8   7   3        5.92       16.29      7.05 o 
  -7   7   3       72.02       79.42      9.16 o 
  -6   7   3      133.86      145.96      9.17 o 
  -5   7   3      302.88      305.61     10.22 o 
  -4   7   3      156.07      153.79      8.76 o 
  -3   7   3      138.80      148.52      7.92 o 
  -2   7   3      196.80      169.05      7.64 o 
  -1   7   3      218.31      196.13      8.35 o 
   0   7   3       38.62       44.25     10.57 o 
   1   7   3        1.92        1.93      5.22 o 
   2   7   3       69.93       71.08      6.72 o 
   3   7   3       25.95       22.19      6.00 o 
   4   7   3      151.54      154.61      8.47 o 
   5   7   3      104.09      107.85      8.06 o 
   6   7   3      228.12      222.47     10.78 o 
   7   7   3       82.91       78.38      8.70 o 
   8   7   3       33.65       40.56      8.07 o 
   9   7   3        6.41        6.10      7.22 o 
  -9   8   3        5.93        2.91      7.64 o 
  -8   8   3       31.94       45.47      8.08 o 
  -7   8   3        1.62       10.95      6.80 o 
  -6   8   3      102.82      106.67      9.46 o 
  -5   8   3       11.31        5.90      7.36 o 
  -4   8   3      410.47      393.69     12.99 o 
  -3   8   3      255.81      243.83     10.93 o 
  -2   8   3       41.00       46.51      6.97 o 
  -1   8   3       44.79       51.44      5.75 o 
   0   8   3       12.96        6.90      5.86 o 
   1   8   3      205.98      228.76      9.99 o 
   2   8   3      105.33       90.19      8.23 o 
   3   8   3       45.91       35.95      7.40 o 
   4   8   3        5.20        6.55      6.83 o 
   5   8   3      138.55      157.98      9.87 o 
   6   8   3       20.45       21.13      8.01 o 
   7   8   3       22.10       16.57      7.87 o 
   8   8   3       36.51       38.41      8.15 o 
  -8   9   3       21.39       12.00      7.93 o 
  -7   9   3       17.17        2.92      7.92 o 
  -6   9   3       12.77       19.59      7.99 o 
  -5   9   3       22.83       27.84      7.77 o 
  -4   9   3       36.54       32.10      8.32 o 
  -3   9   3      107.66       96.79      9.43 o 
  -2   9   3       13.60        3.91      7.26 o 
  -1   9   3       41.12       32.44      7.83 o 
   0   9   3      105.14       96.49      6.15 o 
   1   9   3       32.08       40.49      8.05 o 
   2   9   3      244.15      234.64     12.10 o 
   3   9   3       21.04       38.40      7.26 o 
   4   9   3      104.71       85.93      9.87 o 
   5   9   3       12.87       23.53      7.84 o 
   6   9   3       48.20       51.59      8.68 o 
   7   9   3       13.64       25.79      7.60 o 
  -6  10   3       65.71       56.27      9.12 o 
  -5  10   3        2.05       11.13      8.07 o 
  -4  10   3       14.30        6.49      8.00 o 
  -3  10   3        9.04        2.81      8.03 o 
  -2  10   3        1.96        0.36      7.63 o 
  -1  10   3       30.60       21.27      8.30 o 
   0  10   3       15.61       22.55      5.99 o 
   1  10   3       29.13       41.91      8.76 o 
   2  10   3        0.84        0.00      7.80 o 
   3  10   3       17.41       17.42      8.27 o 
   4  10   3        7.75       22.85      7.97 o 
   5  10   3       64.33       76.60      9.91 o 
 -14   0   4        0.00        5.59      6.06 o 
 -13   0   4        4.46        3.77      6.60 o 
 -12   0   4        3.43        4.39      6.97 o 
 -11   0   4      193.63      188.22      9.29 o 
 -10   0   4        0.01        4.06      4.91 o 
  -9   0   4      130.43      122.04      8.16 o 
  -8   0   4      130.23      142.38      6.38 o 
  -7   0   4       12.44       18.24      3.05 o 
  -6   0   4      180.35      180.46      5.64 o 
  -5   0   4     1445.55     1438.87     13.12 o 
  -4   0   4        2.33        1.41      2.38 o 
  -3   0   4     6419.57     5948.87     88.66 o 
  -2   0   4      153.43      171.28      3.81 o 
  -1   0   4      328.87      268.01      3.73 o 
   0   0   4       55.27       52.12      1.53 o 
   1   0   4     8680.51     8171.95     97.88 o 
   2   0   4     2142.10     1941.53     12.41 o 
   3   0   4      249.11      262.14      4.18 o 
   4   0   4       50.40       47.60      4.07 o 
   5   0   4       45.70       50.13      3.62 o 
   6   0   4        6.80        2.04      3.13 o 
   7   0   4       18.59       25.30      4.59 o 
   8   0   4       61.18       68.29      5.71 o 
   9   0   4      802.83      749.73     15.28 o 
  10   0   4        7.92        2.41      6.14 o 
  11   0   4       58.48       67.04      8.14 o 
  12   0   4        4.66        3.95      6.86 o 
 -13   1   4       38.73       35.76      7.52 o 
 -12   1   4        5.74        2.15      6.71 o 
 -11   1   4       58.17       66.46      8.04 o 
 -10   1   4       73.64       70.83      7.47 o 
  -9   1   4       47.82       57.15      6.00 o 
  -8   1   4      181.87      177.83      7.25 o 
  -7   1   4      399.68      386.58      3.56 o 
  -6   1   4      459.73      470.04      7.51 o 
  -5   1   4     5119.23     5180.51    102.46 o 
  -4   1   4      325.98      281.45      6.32 o 
  -3   1   4      839.53      799.75      7.99 o 
  -2   1   4     4555.18     4301.03     68.65 o 
  -1   1   4      834.53      938.67      7.36 o 
   0   1   4     2526.78     2508.78     36.05 o 
   1   1   4     5183.91     4873.11     75.59 o 
   2   1   4       25.49       27.01      2.55 o 
   3   1   4     1816.97     1739.43     13.26 o 
   4   1   4     1503.47     1546.56     14.05 o 
   5   1   4      359.16      305.06      7.29 o 
   6   1   4      147.22      168.38      5.15 o 
   7   1   4      111.45      105.25      6.21 o 
   8   1   4      194.63      179.20      8.65 o 
   9   1   4        6.33        6.75      6.18 o 
  10   1   4       90.24       81.09      8.48 o 
  11   1   4       13.04       15.82      6.54 o 
  12   1   4        1.37        7.22      5.98 o 
 -13   2   4        6.68       14.52      6.93 o 
 -12   2   4       39.27       49.29      7.19 o 
 -11   2   4      215.24      246.80     10.80 o 
 -10   2   4       44.67       34.79      6.79 o 
  -9   2   4       78.50       82.63      7.33 o 
  -8   2   4       58.28       58.92      5.03 o 
  -7   2   4      748.48      729.26     13.86 o 
  -6   2   4      512.36      474.42      9.13 o 
  -5   2   4      604.52      658.91      9.61 o 
  -4   2   4     2057.65     2063.44     14.74 o 
  -3   2   4     1314.28     1126.68     10.18 o 
  -2   2   4       80.23       73.60      4.11 o 
  -1   2   4     4045.50     3970.76     70.05 o 
   0   2   4     2606.58     2642.73     41.05 o 
   1   2   4    10971.47     9807.32    116.68 o 
   2   2   4     3161.14     3065.32     16.92 o 
   3   2   4      719.34      815.26      9.87 o 
   4   2   4      411.47      450.88      7.43 o 
   5   2   4      120.80      126.33      5.40 o 
   6   2   4      272.40      288.94      8.22 o 
   7   2   4       20.20       32.73      4.39 o 
   8   2   4      112.49       97.31      7.10 o 
   9   2   4      266.10      273.52     10.46 o 
  10   2   4       31.01       26.99      7.15 o 
  11   2   4        9.13        6.88      6.39 o 
  12   2   4        5.11        5.32      6.11 o 
 -13   3   4       23.26       17.39      7.60 o 
 -12   3   4       53.05       63.63      8.13 o 
 -11   3   4        6.50        3.61      6.49 o 
 -10   3   4       20.69       23.90      6.32 o 
  -9   3   4      356.89      408.47     12.09 o 
  -8   3   4       13.23       14.10      4.70 o 
  -7   3   4       57.42       68.18      5.26 o 
  -6   3   4      151.30      151.58      6.81 o 
  -5   3   4     3380.89     3227.01     21.81 o 
  -4   3   4      233.41      209.04      5.76 o 
  -3   3   4      478.39      458.41      7.95 o 
  -2   3   4     1466.52     1165.59     13.69 o 
  -1   3   4      582.60      633.25      7.95 o 
   0   3   4       75.32       81.77      3.37 o 
   1   3   4     1407.96     1511.83     12.38 o 
   2   3   4      975.70     1009.50     12.03 o 
   3   3   4      187.45      225.41      6.21 o 
   4   3   4      169.75      168.55      6.25 o 
   5   3   4      313.64      289.60      8.06 o 
   6   3   4      159.01      155.01      7.77 o 
   7   3   4       45.44       43.05      5.98 o 
   8   3   4       45.47       37.98      6.57 o 
   9   3   4        2.37        0.28      6.68 o 
  10   3   4       55.67       60.90      7.89 o 
  11   3   4        0.09        1.57      6.73 o 
  12   3   4        8.24       12.92      6.10 o 
 -13   4   4       25.34       30.07      7.85 o 
 -12   4   4        0.43        4.42      7.14 o 
 -11   4   4       40.92       41.25      7.78 o 
 -10   4   4      214.45      210.01     10.59 o 
  -9   4   4      177.65      158.58      9.24 o 
  -8   4   4      348.36      339.28     10.56 o 
  -7   4   4       77.97       89.96      6.27 o 
  -6   4   4       24.18       28.78      4.51 o 
  -5   4   4      822.32      935.62     13.06 o 
  -4   4   4      807.61      754.09     10.99 o 
  -3   4   4      439.89      390.04      7.67 o 
  -2   4   4      279.13      265.64      6.28 o 
  -1   4   4      955.36      991.00     11.03 o 
   0   4   4     2209.90     2226.42     14.25 o 
   1   4   4       15.12       15.24      3.13 o 
   2   4   4      464.73      463.98      7.26 o 
   3   4   4      340.51      354.65      7.01 o 
   4   4   4      279.19      290.28      8.92 o 
   5   4   4      204.41      217.64      7.74 o 
   6   4   4      218.90      206.96      9.10 o 
   7   4   4       25.36       22.94      5.94 o 
   8   4   4      179.23      176.73      9.28 o 
   9   4   4       62.81       67.52      7.76 o 
  10   4   4        8.84        7.35      6.48 o 
  11   4   4       17.87       12.95      6.64 o 
 -12   5   4        2.61        3.91      7.45 o 
 -11   5   4       24.59       15.08      7.32 o 
 -10   5   4       14.17        7.13      7.76 o 
  -9   5   4       96.56       80.52      8.28 o 
  -8   5   4       76.83       83.25      7.25 o 
  -7   5   4       14.89       15.26      4.97 o 
  -6   5   4       89.82      113.28      6.76 o 
  -5   5   4       32.94       35.80      4.80 o 
  -4   5   4      299.23      275.26      7.89 o 
  -3   5   4       91.83       98.21      5.52 o 
  -2   5   4      176.45      178.53      6.18 o 
  -1   5   4      416.22      427.66      8.53 o 
   0   5   4      139.24      134.19      5.85 o 
   1   5   4     1392.32     1413.11     14.88 o 
   2   5   4       37.22       49.38      4.07 o 
   3   5   4       75.03       84.05      5.93 o 
   4   5   4      287.99      283.54      8.82 o 
   5   5   4      138.51      143.86      5.97 o 
   6   5   4       35.79       51.71      6.16 o 
   7   5   4      103.35       86.90      7.49 o 
   8   5   4      152.16      156.89      9.20 o 
   9   5   4       16.60       15.69      6.95 o 
  10   5   4       11.28       15.06      6.53 o 
  11   5   4       14.39       22.69      6.39 o 
 -11   6   4        3.37        1.06      6.88 o 
 -10   6   4        3.72        7.33      6.59 o 
  -9   6   4       55.41       46.91      7.99 o 
  -8   6   4      142.13      153.14      9.64 o 
  -7   6   4       68.29       70.20      7.53 o 
  -6   6   4       45.22       31.51      5.76 o 
  -5   6   4      444.76      428.06     11.23 o 
  -4   6   4      522.85      477.36     11.26 o 
  -3   6   4      567.25      519.04     10.97 o 
  -2   6   4      119.40      112.53      5.29 o 
  -1   6   4      374.10      364.60      9.30 o 
   0   6   4      274.62      268.61      8.04 o 
   1   6   4      282.06      300.22      8.70 o 
   2   6   4       60.64       56.55      5.46 o 
   3   6   4      189.23      168.07      7.68 o 
   4   6   4        0.80        0.67      5.10 o 
   5   6   4       14.23        9.04      5.53 o 
   6   6   4       83.99       86.59      7.77 o 
   7   6   4       10.47        1.14      7.28 o 
   8   6   4      133.37      134.55      9.74 o 
   9   6   4       19.86       12.58      7.35 o 
  10   6   4        2.13       12.09      6.37 o 
 -10   7   4        4.72        8.15      7.43 o 
  -9   7   4        8.32        4.37      7.22 o 
  -8   7   4       43.91       47.06      8.32 o 
  -7   7   4      117.60      112.59      9.43 o 
  -6   7   4      132.42      122.61      9.39 o 
  -5   7   4      131.79      133.63      8.59 o 
  -4   7   4      109.54      106.49      7.48 o 
  -3   7   4      321.86      291.83      9.99 o 
  -2   7   4       57.28       47.57      6.10 o 
  -1   7   4       14.45       11.07      5.01 o 
   0   7   4      135.61      142.59      5.36 o 
   1   7   4      212.76      238.10      8.89 o 
   2   7   4      110.55      123.55      7.76 o 
   3   7   4       76.62       80.49      7.16 o 
   4   7   4       18.06       24.92      6.11 o 
   5   7   4       19.02       21.24      6.23 o 
   6   7   4       48.13       59.12      8.43 o 
   7   7   4       72.72       70.44      8.77 o 
   8   7   4       51.40       58.73      8.45 o 
   9   7   4       15.55       19.18      7.29 o 
  -9   8   4        8.01       14.40      8.08 o 
  -8   8   4       32.04       29.27      7.94 o 
  -7   8   4       52.49       47.34      9.00 o 
  -6   8   4       27.37       20.05      7.99 o 
  -5   8   4       44.29       46.11      8.21 o 
  -4   8   4       98.80       79.27      8.15 o 
  -3   8   4        6.21       11.44      6.62 o 
  -2   8   4      291.53      276.26     10.87 o 
  -1   8   4       49.15       42.44      6.46 o 
   0   8   4        0.65        0.55      4.58 o 
   1   8   4      113.51      107.23      8.38 o 
   2   8   4      195.36      195.72     10.34 o 
   3   8   4       20.59        7.77      7.56 o 
   4   8   4       14.42       22.87      6.69 o 
   5   8   4        4.76       10.74      7.03 o 
   6   8   4        9.89       18.11      7.27 o 
   7   8   4       21.38       23.29      7.59 o 
   8   8   4       22.29       25.34      7.62 o 
  -8   9   4        1.43        1.86      8.10 o 
  -7   9   4       25.97       30.82      8.31 o 
  -6   9   4       11.22        5.51      7.79 o 
  -5   9   4      155.51      144.08     10.74 o 
  -4   9   4       48.79       38.74      8.41 o 
  -3   9   4      167.25      173.06     10.76 o 
  -2   9   4       61.26       57.48      8.41 o 
  -1   9   4       33.40       36.66      7.82 o 
   0   9   4      168.31      178.19      7.37 o 
   1   9   4       38.19       35.20      7.95 o 
   2   9   4       61.79       65.36      9.35 o 
   3   9   4       19.07       19.09      7.29 o 
   4   9   4       37.51       40.66      8.90 o 
   5   9   4        7.25       16.75      7.45 o 
   6   9   4       14.30       17.20      8.65 o 
   7   9   4       10.86       18.21      8.09 o 
  -6  10   4        5.72        7.14      8.09 o 
  -5  10   4        7.54        6.62      8.10 o 
  -4  10   4       16.41       24.83      8.27 o 
  -3  10   4       53.29       61.51      8.39 o 
  -2  10   4       42.95       56.03      8.45 o 
  -1  10   4       16.73       13.71      8.53 o 
   0  10   4        4.36        1.70      7.89 o 
   1  10   4       18.54       24.44      8.15 o 
   2  10   4       87.46      103.48     10.37 o 
   3  10   4       40.69       43.84      9.61 o 
   4  10   4       42.06       37.36      9.16 o 
 -14   0   5       11.00        7.57      6.19 o 
 -13   0   5       27.67       24.61      7.27 o 
 -12   0   5      261.52      269.16     11.24 o 
 -11   0   5      274.39      281.72     11.30 o 
 -10   0   5        1.10        4.46      5.17 o 
  -9   0   5      697.66      766.44     11.97 o 
  -8   0   5        1.42        0.37      4.05 o 
  -7   0   5      185.30      191.78      7.57 o 
  -6   0   5      390.29      386.86      7.84 o 
  -5   0   5       41.41       36.58      3.19 o 
  -4   0   5      254.45      255.26      5.54 o 
  -3   0   5     3729.29     3787.87     65.45 o 
  -2   0   5      154.30      150.79      3.46 o 
  -1   0   5      653.21      662.06      6.42 o 
   0   0   5       10.96        7.47      7.47 o 
   1   0   5    10750.17    10494.94    120.95 o 
   2   0   5      203.80      223.75      5.05 o 
   3   0   5       44.89       37.10      2.94 o 
   4   0   5     1425.20     1299.78     12.65 o 
   5   0   5      527.06      651.11     10.02 o 
   6   0   5       16.65       12.47      3.62 o 
   7   0   5       86.23       89.48      4.69 o 
   8   0   5        9.15        0.23      5.03 o 
   9   0   5      163.21      171.63      8.31 o 
  10   0   5        2.14        3.85      7.01 o 
  11   0   5        2.33        7.66      6.26 o 
  12   0   5       38.79       34.41      7.46 o 
 -14   1   5        2.46        2.08      6.67 o 
 -13   1   5       16.08       17.13      7.07 o 
 -12   1   5       30.20       35.91      6.95 o 
 -11   1   5      231.55      225.18     10.39 o 
 -10   1   5      140.33      153.78      8.53 o 
  -9   1   5       31.85       29.91      5.48 o 
  -8   1   5      262.99      276.08      8.49 o 
  -7   1   5        6.74        6.00      3.66 o 
  -6   1   5      851.40      766.18     14.10 o 
  -5   1   5     2072.57     2102.52     18.04 o 
  -4   1   5     1979.60     1963.65     14.74 o 
  -3   1   5      232.87      215.08      4.58 o 
  -2   1   5     6864.94     5752.67     84.14 o 
  -1   1   5     1378.21     1387.82     10.36 o 
   0   1   5     7789.09     2618.70   3669.56 o 
   1   1   5       92.02       93.45      3.45 o 
   2   1   5      100.45      108.47      3.91 o 
   3   1   5      551.85      546.53      9.04 o 
   4   1   5      371.47      366.23      8.46 o 
   5   1   5       61.75       57.26      3.42 o 
   6   1   5      568.82      488.64     10.51 o 
   7   1   5       17.22       15.19      4.99 o 
   8   1   5      543.67      540.82     13.17 o 
   9   1   5       31.09       20.37      7.09 o 
  10   1   5      110.23      102.02      9.19 o 
  11   1   5       41.70       38.85      7.81 o 
  12   1   5        8.54       11.31      7.20 o 
 -13   2   5        1.12        6.66      6.66 o 
 -12   2   5       11.67        0.94      7.24 o 
 -11   2   5      141.70      140.87      9.04 o 
 -10   2   5      205.54      191.61     10.21 o 
  -9   2   5      275.27      318.22      9.16 o 
  -8   2   5        7.24        2.95      4.20 o 
  -7   2   5       45.05       45.63      4.53 o 
  -6   2   5      516.71      448.67      9.03 o 
  -5   2   5      229.72      195.18      7.42 o 
  -4   2   5     1166.53     1223.28     11.80 o 
  -3   2   5      380.87      383.02      6.33 o 
  -2   2   5     2075.31     1912.10     13.46 o 
  -1   2   5     1592.13     1568.40     12.03 o 
   0   2   5      278.08      287.32      7.39 o 
   1   2   5     1535.92     1581.90     12.18 o 
   2   2   5     1886.94     1994.00     14.41 o 
   3   2   5      409.74      340.51      7.12 o 
   4   2   5      542.60      549.29      9.35 o 
   5   2   5       40.83       33.88      4.19 o 
   6   2   5        7.37       15.07      4.49 o 
   7   2   5        0.23       10.25      4.63 o 
   8   2   5       15.61       15.29      5.46 o 
   9   2   5       91.11      102.75      8.71 o 
  10   2   5        5.03        5.10      6.64 o 
  11   2   5        0.68        1.28      6.49 o 
  12   2   5       22.71       17.77      7.04 o 
 -13   3   5       14.82       18.06      7.31 o 
 -12   3   5       12.45        6.52      6.94 o 
 -11   3   5       17.08       22.20      6.67 o 
 -10   3   5        1.79        5.96      6.28 o 
  -9   3   5       13.57       13.08      6.02 o 
  -8   3   5       23.90       21.19      5.23 o 
  -7   3   5       72.51       77.28      5.91 o 
  -6   3   5     1239.63     1334.29     15.50 o 
  -5   3   5     1992.60     1885.83     19.32 o 
  -4   3   5      703.16      722.16      9.92 o 
  -3   3   5      684.50      762.36      9.54 o 
  -2   3   5       53.18       56.29      4.36 o 
  -1   3   5     3484.90     3514.81     18.60 o 
   0   3   5      516.55      567.68      5.59 o 
   1   3   5      314.66      287.18      6.22 o 
   2   3   5       13.25       11.28      3.37 o 
   3   3   5     1790.13     1702.01     17.41 o 
   4   3   5      380.98      386.47      7.38 o 
   5   3   5       27.67       27.21      4.48 o 
   6   3   5       62.70       68.63      5.23 o 
   7   3   5       67.43       74.06      6.64 o 
   8   3   5      107.11      123.02      8.18 o 
   9   3   5       71.11       83.61      7.57 o 
  10   3   5        8.23        5.18      6.43 o 
  11   3   5       30.99       26.04      6.89 o 
  12   3   5       16.17       23.40      6.97 o 
 -13   4   5        3.20        7.22      7.22 o 
 -12   4   5       17.02        7.62      7.62 o 
 -11   4   5       17.82       21.73      6.91 o 
 -10   4   5       93.94       84.35      8.33 o 
  -9   4   5       15.02       10.79      6.17 o 
  -8   4   5      178.63      173.62      8.95 o 
  -7   4   5      211.11      215.91      8.19 o 
  -6   4   5      138.58      136.05      6.44 o 
  -5   4   5      723.86      740.35     11.78 o 
  -4   4   5      540.63      612.05     10.25 o 
  -3   4   5       14.33       13.89      3.58 o 
  -2   4   5      190.05      183.02      5.69 o 
  -1   4   5     2103.45     2235.57     16.96 o 
   0   4   5       69.03       73.46      3.20 o 
   1   4   5      510.93      562.20      9.19 o 
   2   4   5     1979.36     2124.97     17.71 o 
   3   4   5      800.51      787.43     12.84 o 
   4   4   5      313.93      320.85      9.58 o 
   5   4   5       18.59       24.49      5.14 o 
   6   4   5       38.19       31.85      5.22 o 
   7   4   5       14.19        7.16      6.50 o 
   8   4   5        0.84        2.18      6.11 o 
   9   4   5        0.50        9.70      6.14 o 
  10   4   5       40.92       37.55      7.42 o 
  11   4   5       11.88        9.27      7.44 o 
 -12   5   5        3.86       14.08      6.79 o 
 -11   5   5       18.42        8.98      7.93 o 
 -10   5   5       19.66       27.93      6.86 o 
  -9   5   5       84.71       66.23      7.87 o 
  -8   5   5      182.05      183.22      9.13 o 
  -7   5   5       45.44       43.17      6.05 o 
  -6   5   5      492.94      499.99     11.58 o 
  -5   5   5      872.74      863.02     13.81 o 
  -4   5   5      490.31      480.49      9.90 o 
  -3   5   5       90.46       73.24      3.93 o 
  -2   5   5      112.87      123.15      5.86 o 
  -1   5   5     2504.70     2337.68     19.47 o 
   0   5   5      485.39      539.87      6.95 o 
   1   5   5       44.18       44.75      4.16 o 
   2   5   5      135.29      161.43      6.58 o 
   3   5   5      125.18      106.72      6.16 o 
   4   5   5      129.15      136.80      7.05 o 
   5   5   5       25.93       21.96      5.19 o 
   6   5   5       81.60       87.69      7.54 o 
   7   5   5       54.83       47.06      7.33 o 
   8   5   5        6.14        2.02      6.79 o 
   9   5   5        4.55        2.80      6.88 o 
  10   5   5        6.52        9.84      6.47 o 
  11   5   5       22.31       17.28      7.01 o 
 -11   6   5        4.99        4.09      6.70 o 
 -10   6   5       58.63       64.08      8.10 o 
  -9   6   5       36.87       49.35      7.34 o 
  -8   6   5       40.29       52.59      7.58 o 
  -7   6   5      461.56      484.84     13.21 o 
  -6   6   5       69.36       71.00      6.66 o 
  -5   6   5      159.89      141.34      8.01 o 
  -4   6   5      322.58      317.51      9.54 o 
  -3   6   5      366.03      357.52      9.78 o 
  -2   6   5      418.74      472.99      9.26 o 
  -1   6   5       83.49       78.71      6.12 o 
   0   6   5      158.33      131.53      4.55 o 
   1   6   5        7.84        0.74      4.39 o 
   2   6   5       16.11       22.87      5.34 o 
   3   6   5       15.66       24.09      5.51 o 
   4   6   5       23.66       26.32      5.49 o 
   5   6   5      138.88      142.59      8.35 o 
   6   6   5       29.79       33.87      6.60 o 
   7   6   5       80.32       94.23      7.91 o 
   8   6   5       55.50       56.10      8.50 o 
   9   6   5       19.29       23.06      7.91 o 
  10   6   5        9.06       12.60      6.49 o 
 -10   7   5       28.70       21.33      8.00 o 
  -9   7   5        7.02        6.62      6.92 o 
  -8   7   5       38.45       38.11      7.53 o 
  -7   7   5       34.11       30.00      7.87 o 
  -6   7   5       36.53       37.96      6.92 o 
  -5   7   5      177.00      175.24      8.72 o 
  -4   7   5      222.39      214.36      9.18 o 
  -3   7   5        9.91        7.29      5.52 o 
  -2   7   5      272.91      283.67      9.76 o 
  -1   7   5        8.28        4.42      5.35 o 
   0   7   5       35.42       36.44      4.11 o 
   1   7   5      127.09      144.38      7.52 o 
   2   7   5      242.24      240.83      9.68 o 
   3   7   5      150.27      166.31      8.87 o 
   4   7   5       22.88       29.30      6.49 o 
   5   7   5       31.22       45.25      7.28 o 
   6   7   5      119.95      126.78      9.83 o 
   7   7   5       30.84       22.49      7.48 o 
   8   7   5        7.30        7.99      7.99 o 
   9   7   5        6.69        5.92      7.40 o 
  -9   8   5       27.92       25.19      8.14 o 
  -8   8   5       20.57        9.15      7.95 o 
  -7   8   5       28.33       33.56      8.29 o 
  -6   8   5        9.45        6.12      6.88 o 
  -5   8   5       83.96       78.08      8.05 o 
  -4   8   5       10.81        0.28      6.68 o 
  -3   8   5       28.92       28.43      6.26 o 
  -2   8   5      147.55      153.29      9.14 o 
  -1   8   5        0.75        1.31      6.69 o 
   0   8   5       50.84       24.64     13.45 o 
   1   8   5      121.21      114.22      8.49 o 
   2   8   5        2.43        1.42      6.43 o 
   3   8   5       86.55       83.94      8.57 o 
   4   8   5       95.61      100.02      8.99 o 
   5   8   5       27.02       24.06      7.84 o 
   6   8   5       10.91        4.02      7.70 o 
   7   8   5        3.10        4.15      7.24 o 
   8   8   5        5.41        5.70      7.61 o 
  -8   9   5       17.45       20.81      7.47 o 
  -7   9   5       10.75        3.55      7.76 o 
  -6   9   5        0.37        7.72      7.72 o 
  -5   9   5       10.05       11.27      7.25 o 
  -4   9   5      119.60       92.59      9.75 o 
  -3   9   5       67.34       67.84      9.02 o 
  -2   9   5       45.19       59.61      8.70 o 
  -1   9   5       70.46       63.58      8.75 o 
   0   9   5       33.85       28.46      5.78 o 
   1   9   5       13.44        9.32      7.83 o 
   2   9   5       91.14       88.07      9.99 o 
   3   9   5       16.06       24.70      7.64 o 
   4   9   5       49.26       62.07      8.90 o 
   5   9   5        8.94       12.35      8.28 o 
   6   9   5       49.65       42.55      8.80 o 
  -5  10   5        3.14        5.14      7.94 o 
  -4  10   5        3.02        7.26      7.47 o 
  -3  10   5        5.17        6.86      7.83 o 
  -2  10   5        4.44        8.08      8.08 o 
  -1  10   5        1.73        5.09      7.98 o 
   0  10   5        8.45        0.66      9.12 o 
   1  10   5       15.75       21.90      8.39 o 
   2  10   5        3.50       11.00      8.61 o 
   3  10   5       24.98       19.93      9.04 o 
   4  10   5       14.71       24.20      8.00 o 
 -14   0   6       10.89       17.44      6.97 o 
 -13   0   6        0.03        4.73      6.19 o 
 -12   0   6       14.66        5.17      6.17 o 
 -11   0   6       70.08       82.06      8.04 o 
 -10   0   6       34.19       35.88      5.84 o 
  -9   0   6       67.22       62.03      6.00 o 
  -8   0   6       74.05       72.68      5.39 o 
  -7   0   6      624.33      562.37     10.27 o 
  -6   0   6      809.80      925.08     10.89 o 
  -5   0   6      140.44      137.10      6.09 o 
  -4   0   6        7.88        5.95      2.26 o 
  -3   0   6     3829.74     3870.95     75.74 o 
  -2   0   6      273.47      328.07      5.15 o 
  -1   0   6     8595.10     8324.61    101.80 o 
   0   0   6     3702.70     3625.92     53.99 o 
   1   0   6     2614.58     2466.28     15.39 o 
   2   0   6       16.37       18.57      2.76 o 
   3   0   6        4.42        7.01      2.95 o 
   4   0   6       54.08       47.65      4.33 o 
   5   0   6      301.93      294.71      8.28 o 
   6   0   6        2.08        3.00      3.79 o 
   7   0   6       50.83       53.32      5.74 o 
   8   0   6       29.77       25.46      5.49 o 
   9   0   6      339.50      345.69     11.72 o 
  10   0   6      118.68      104.82      8.91 o 
  11   0   6        1.12        6.90      6.42 o 
  12   0   6        0.35        5.41      6.28 o 
 -14   1   6        4.19        0.35      6.88 o 
 -13   1   6       13.46       17.18      7.00 o 
 -12   1   6       12.14        6.48      7.20 o 
 -11   1   6       54.50       55.20      7.62 o 
 -10   1   6      187.59      190.17      9.24 o 
  -9   1   6       62.23       74.57      6.03 o 
  -8   1   6      241.13      233.11      8.03 o 
  -7   1   6      427.29      418.41      3.71 o 
  -6   1   6      374.87      376.71      9.29 o 
  -5   1   6     1687.79     1615.57     14.45 o 
  -4   1   6      168.74      184.53      4.85 o 
  -3   1   6      436.24      393.17      6.29 o 
  -2   1   6      434.79      447.13      6.70 o 
  -1   1   6     1636.52     1835.91     12.14 o 
   0   1   6     2891.34     2586.27     93.06 o 
   1   1   6      335.13      334.01      7.60 o 
   2   1   6      684.27      664.99      8.77 o 
   3   1   6     1060.39      972.98     12.79 o 
   4   1   6     1117.47     1159.76     14.41 o 
   5   1   6      255.96      263.08      7.76 o 
   6   1   6      138.09      151.19      7.09 o 
   7   1   6      150.89      134.37      7.40 o 
   8   1   6       90.42       72.67      7.69 o 
   9   1   6       61.41       51.63      8.13 o 
  10   1   6        7.89        6.53      7.70 o 
  11   1   6        8.47        5.42      7.33 o 
  12   1   6        5.04        0.00      7.40 o 
 -13   2   6       24.77       25.37      7.72 o 
 -12   2   6       28.06       32.88      7.47 o 
 -11   2   6       41.05       36.87      7.21 o 
 -10   2   6       46.03       47.39      7.22 o 
  -9   2   6      287.06      343.78      9.16 o 
  -8   2   6       37.85       38.88      5.09 o 
  -7   2   6       56.79       51.09      5.05 o 
  -6   2   6       67.07       75.93      4.90 o 
  -5   2   6      588.88      572.66     10.25 o 
  -4   2   6      622.27      588.09      8.59 o 
  -3   2   6      470.69      515.23      7.50 o 
  -2   2   6      463.20      407.60      6.48 o 
  -1   2   6     1380.22     1347.31     11.21 o 
   0   2   6      283.83      247.27      4.23 o 
   1   2   6      759.45      680.67      8.68 o 
   2   2   6     2113.79     2296.62     16.31 o 
   3   2   6      606.66      587.17      9.39 o 
   4   2   6       82.28       77.44      5.30 o 
   5   2   6       21.98       13.96      4.19 o 
   6   2   6       65.94       70.06      5.37 o 
   7   2   6       70.78       76.73      5.65 o 
   8   2   6       39.97       32.82      7.03 o 
   9   2   6      139.03      139.85      9.23 o 
  10   2   6       41.71       39.11      7.72 o 
  11   2   6       16.70       11.40      7.53 o 
  12   2   6        5.69        4.57      7.60 o 
 -13   3   6        1.15       13.17      6.76 o 
 -12   3   6        3.93        4.88      7.14 o 
 -11   3   6        2.69        1.51      5.99 o 
 -10   3   6      171.11      183.05      9.35 o 
  -9   3   6      181.20      185.12      8.75 o 
  -8   3   6       57.52       61.45      5.55 o 
  -7   3   6      164.20      159.14      6.90 o 
  -6   3   6      147.11      129.21      6.15 o 
  -5   3   6     1498.89     1416.28     16.32 o 
  -4   3   6     1236.91     1358.74     13.71 o 
  -3   3   6      224.53      225.65      6.24 o 
  -2   3   6      759.92      691.64      9.09 o 
  -1   3   6      811.68      827.01      9.82 o 
   0   3   6     5566.18     5139.79     70.29 o 
   1   3   6     1229.42     1271.31     12.44 o 
   2   3   6     1400.57     1484.15     15.12 o 
   3   3   6     1014.02     1084.04     11.43 o 
   4   3   6       48.18       46.00      4.63 o 
   5   3   6      245.30      243.52      8.14 o 
   6   3   6      228.74      243.95      8.67 o 
   7   3   6       56.88       53.94      6.35 o 
   8   3   6       19.68       17.04      6.93 o 
   9   3   6      111.84      101.37      8.39 o 
  10   3   6        7.58        7.62      6.32 o 
  11   3   6        3.67       11.06      5.91 o 
 -13   4   6       21.81       32.24      7.18 o 
 -12   4   6        7.91        6.75      6.58 o 
 -11   4   6       71.30       85.08      8.86 o 
 -10   4   6       23.42       17.08      7.00 o 
  -9   4   6      474.92      516.05     13.40 o 
  -8   4   6       20.21       29.36      5.56 o 
  -7   4   6      110.64      107.19      6.15 o 
  -6   4   6       76.21       67.16      5.36 o 
  -5   4   6      447.39      465.65      8.98 o 
  -4   4   6     2658.50     2819.60     21.11 o 
  -3   4   6     2025.81     2012.45      3.73 o 
  -2   4   6     2973.45     3036.30     21.97 o 
  -1   4   6      942.38      930.42     11.58 o 
   0   4   6     2028.14     2170.26     21.48 o 
   1   4   6      130.82      120.40      5.40 o 
   2   4   6      125.80      116.40      5.68 o 
   3   4   6      208.98      188.31      7.06 o 
   4   4   6       72.41       79.05      5.77 o 
   5   4   6      101.59       85.19      6.18 o 
   6   4   6       52.95       56.30      6.75 o 
   7   4   6      289.09      331.83     10.31 o 
   8   4   6       49.16       50.35      7.45 o 
   9   4   6        0.37        2.74      6.25 o 
  10   4   6        1.61        3.27      6.34 o 
  11   4   6        9.30       22.39      6.66 o 
 -12   5   6       12.47        1.06      7.08 o 
 -11   5   6        7.69        0.99      7.46 o 
 -10   5   6       62.42       57.44      8.23 o 
  -9   5   6       65.24       53.76      7.51 o 
  -8   5   6       22.81       16.60      6.30 o 
  -7   5   6       46.82       42.42      6.17 o 
  -6   5   6        2.35        1.03      4.90 o 
  -5   5   6      338.31      335.44      9.28 o 
  -4   5   6      192.97      215.53      7.46 o 
  -3   5   6      929.22      888.58     12.84 o 
  -2   5   6     1640.36     1802.62     17.74 o 
  -1   5   6      378.71      372.63      8.93 o 
   0   5   6       77.16       73.89     44.25 o 
   1   5   6      164.25      169.45      6.27 o 
   2   5   6       12.96       23.32      4.60 o 
   3   5   6        7.19       17.18      4.46 o 
   4   5   6      296.93      290.96      9.55 o 
   5   5   6      324.45      346.07     10.53 o 
   6   5   6       70.59       77.11      7.38 o 
   7   5   6       13.57       16.11      6.53 o 
   8   5   6       11.62       25.23      6.85 o 
   9   5   6       26.20       18.58      7.27 o 
  10   5   6        1.84        7.04      6.49 o 
 -11   6   6       20.06       33.84      7.54 o 
 -10   6   6        6.31        0.65      7.32 o 
  -9   6   6       58.58       45.55      7.88 o 
  -8   6   6       66.22       73.28      7.87 o 
  -7   6   6      112.69       85.05      7.77 o 
  -6   6   6       99.74       73.98      7.25 o 
  -5   6   6      110.37      109.57      6.74 o 
  -4   6   6      588.26      580.25     12.38 o 
  -3   6   6      418.05      430.44     10.46 o 
  -2   6   6      260.80      276.18      9.00 o 
  -1   6   6      325.52      331.33      9.21 o 
   0   6   6        5.26        0.67      2.95 o 
   1   6   6      252.12      230.27      8.20 o 
   2   6   6      323.10      336.11     10.16 o 
   3   6   6       47.18       51.01      6.19 o 
   4   6   6       45.93       44.45      6.49 o 
   5   6   6       38.19       35.80      6.75 o 
   6   6   6       11.10       25.67      6.49 o 
   7   6   6       38.32       46.91      7.33 o 
   8   6   6        2.25        0.32      6.61 o 
   9   6   6        1.50        7.12      7.12 o 
  10   6   6        0.32       12.14      6.57 o 
 -10   7   6       21.39       11.06      7.76 o 
  -9   7   6        9.13        8.51      6.91 o 
  -8   7   6       12.74       18.12      7.22 o 
  -7   7   6       43.75       44.21      7.59 o 
  -6   7   6        5.32       10.49      6.08 o 
  -5   7   6       28.57       36.51      6.68 o 
  -4   7   6       43.88       47.31      7.18 o 
  -3   7   6       28.86       25.72      5.94 o 
  -2   7   6       55.36       48.59      6.56 o 
  -1   7   6      248.32      232.81      9.35 o 
   0   7   6       77.89       57.51      9.07 o 
   1   7   6      124.94      123.02      7.55 o 
   2   7   6       56.47       50.29      6.82 o 
   3   7   6       16.74       16.96      6.09 o 
   4   7   6       48.71       41.83      7.27 o 
   5   7   6       18.27       25.28      7.12 o 
   6   7   6        9.42       10.65      7.05 o 
   7   7   6        8.16       12.14      7.14 o 
   8   7   6        2.09        9.21      6.83 o 
   9   7   6        8.19       15.45      6.69 o 
  -9   8   6        0.37        2.81      6.84 o 
  -8   8   6       25.07       25.90      8.16 o 
  -7   8   6       19.77       29.87      7.45 o 
  -6   8   6      168.18      166.27     10.20 o 
  -5   8   6       49.31       54.89      7.86 o 
  -4   8   6       70.95       86.02      8.34 o 
  -3   8   6       80.25       87.05      8.08 o 
  -2   8   6       25.30       18.20      6.96 o 
  -1   8   6       68.85       78.10      8.45 o 
   0   8   6       15.27        9.46      4.66 o 
   1   8   6       89.57       88.98      8.62 o 
   2   8   6       17.60       19.45      7.13 o 
   3   8   6        8.66        7.52      7.05 o 
   4   8   6       59.30       59.91      8.99 o 
   5   8   6       38.86       23.58      8.53 o 
   6   8   6        0.52        2.39      6.86 o 
   7   8   6        2.87        7.59      7.59 o 
  -8   9   6       12.81       18.77      8.14 o 
  -7   9   6        9.57       10.21      7.05 o 
  -6   9   6       18.72       24.05      8.06 o 
  -5   9   6       65.47       59.15      8.82 o 
  -4   9   6       64.47       68.55      9.34 o 
  -3   9   6        3.98       15.28      6.87 o 
  -2   9   6      144.24      157.39     10.44 o 
  -1   9   6      129.33      141.48     10.49 o 
   0   9   6       27.69       28.55      5.52 o 
   1   9   6       39.99       42.06      8.83 o 
   2   9   6       14.18       18.33      7.92 o 
   3   9   6       23.64       26.51      8.54 o 
   4   9   6       37.04       46.67      9.28 o 
   5   9   6        0.66        6.77      7.90 o 
   6   9   6       11.29       13.47      7.71 o 
  -5  10   6       19.76       24.83      8.37 o 
  -4  10   6       23.97       26.95      8.62 o 
  -3  10   6        9.61        1.47      8.76 o 
  -2  10   6       41.34       43.86      8.96 o 
  -1  10   6       34.98       37.64      8.89 o 
   0  10   6        1.26        7.45      5.91 o 
   1  10   6       16.37       16.70      8.32 o 
   2  10   6       34.41       26.75      8.85 o 
   3  10   6       48.25       38.77      9.10 o 
 -14   0   7        0.60        3.82      5.41 o 
 -13   0   7        2.07        4.55      5.68 o 
 -12   0   7       49.33       52.88      6.98 o 
 -11   0   7      276.88      244.65     10.20 o 
 -10   0   7      368.97      330.71     10.59 o 
  -9   0   7       99.96       86.00      6.85 o 
  -8   0   7      288.04      295.22      8.73 o 
  -7   0   7      478.53      446.89      9.39 o 
  -6   0   7      869.91      893.67     15.06 o 
  -5   0   7      963.32     1012.78     10.63 o 
  -4   0   7        0.04        0.42      2.26 o 
  -3   0   7       19.27       24.04      2.55 o 
  -2   0   7      958.61     1015.88      9.37 o 
  -1   0   7     1621.54     1522.19     11.59 o 
   0   0   7     1633.95     1532.60     31.38 o 
   1   0   7       38.99       40.43      3.95 o 
   2   0   7      160.22      163.16      5.99 o 
   3   0   7     2429.07     2416.01     19.39 o 
   4   0   7     1146.08     1180.96     13.72 o 
   5   0   7      178.14      167.91      6.39 o 
   6   0   7        0.81        4.05      4.05 o 
   7   0   7       31.44       30.28      6.09 o 
   8   0   7       36.28       31.37      5.66 o 
   9   0   7       37.91       43.52      7.12 o 
  10   0   7        9.26       15.80      6.62 o 
  11   0   7        1.19        4.50      6.64 o 
 -14   1   7        4.61        2.78      6.47 o 
 -13   1   7       14.68        6.64      7.33 o 
 -12   1   7       36.94       34.01      7.33 o 
 -11   1   7       47.89       55.23      7.50 o 
 -10   1   7      376.99      374.82     11.77 o 
  -9   1   7       16.87       10.68      4.89 o 
  -8   1   7       52.05       58.45      5.64 o 
  -7   1   7      290.33      309.87      3.64 o 
  -6   1   7      270.57      327.26      5.46 o 
  -5   1   7      315.96      311.59      7.00 o 
  -4   1   7     1805.36     1647.50     13.70 o 
  -3   1   7     2902.12     2877.11     16.82 o 
  -2   1   7      305.93      355.20      6.07 o 
  -1   1   7      191.81      165.81      4.39 o 
   0   1   7     1386.10     1291.18     67.70 o 
   1   1   7     1975.03     1859.47     14.07 o 
   2   1   7     3389.57     3649.80     20.86 o 
   3   1   7     2978.07     3112.56     20.81 o 
   4   1   7     1139.81     1105.34     13.99 o 
   5   1   7      569.94      578.56     11.39 o 
   6   1   7      106.91      111.80      6.79 o 
   7   1   7      114.98      105.26      7.99 o 
   8   1   7       36.02       36.09      7.32 o 
   9   1   7       71.39       78.65      8.42 o 
  10   1   7        4.85        3.22      7.56 o 
  11   1   7       22.00       13.19      7.66 o 
 -13   2   7        0.81        1.70      6.30 o 
 -12   2   7        5.47        7.58      6.68 o 
 -11   2   7       64.99       54.53      7.38 o 
 -10   2   7       36.67       51.93      6.96 o 
  -9   2   7       33.52       27.83      6.41 o 
  -8   2   7       29.96       25.70      4.69 o 
  -7   2   7      333.98      316.10      8.39 o 
  -6   2   7      264.10      288.29      7.60 o 
  -5   2   7      171.74      191.91      4.55 o 
  -4   2   7      187.12      160.22      2.78 o 
  -3   2   7     2209.77     2165.52     16.51 o 
  -2   2   7      213.23      231.14      5.92 o 
  -1   2   7     3214.73     3196.68     75.08 o 
   0   2   7      204.33      186.74      3.62 o 
   1   2   7      219.31      220.00      5.67 o 
   2   2   7       10.87        3.44      3.62 o 
   3   2   7      307.09      302.43      6.56 o 
   4   2   7     1362.48     1370.89     15.86 o 
   5   2   7      514.16      541.28     11.03 o 
   6   2   7      149.11      131.32      7.25 o 
   7   2   7       11.80        9.61      5.57 o 
   8   2   7       10.99       11.17      6.64 o 
   9   2   7       61.43       66.22      7.83 o 
  10   2   7        1.95        7.17      6.72 o 
  11   2   7        7.32        1.75      7.38 o 
 -13   3   7        1.75        7.08      7.08 o 
 -12   3   7        7.04        7.23      7.23 o 
 -11   3   7       86.03      108.83      8.20 o 
 -10   3   7       39.53       40.87      7.30 o 
  -9   3   7       91.60       94.49      7.51 o 
  -8   3   7       68.65       86.20      6.36 o 
  -7   3   7        2.99        3.71      3.80 o 
  -6   3   7      564.63      544.42     11.07 o 
  -5   3   7      202.53      160.42      8.20 o 
  -4   3   7     2141.99     2234.20     16.29 o 
  -3   3   7     1098.30     1054.91     11.87 o 
  -2   3   7       96.06      113.82      4.27 o 
  -1   3   7      835.62      939.48     10.98 o 
   0   3   7      633.03      675.26      7.66 o 
   1   3   7      649.78      606.48      9.54 o 
   2   3   7     1063.26     1070.61     12.83 o 
   3   3   7      238.10      235.08      6.46 o 
   4   3   7      199.67      189.61      7.27 o 
   5   3   7       58.55       43.30      5.73 o 
   6   3   7       45.03       38.54      6.27 o 
   7   3   7       52.42       52.41      6.82 o 
   8   3   7       40.18       49.50      7.45 o 
   9   3   7       34.96       40.67      7.68 o 
  10   3   7        9.09        3.28      7.00 o 
  11   3   7        1.74        7.11      7.11 o 
 -13   4   7        4.49        5.99      6.89 o 
 -12   4   7        0.64        6.37      6.41 o 
 -11   4   7       15.97        4.05      7.11 o 
 -10   4   7        6.39       15.61      6.18 o 
  -9   4   7      283.93      294.97     11.16 o 
  -8   4   7       82.54       63.86      6.49 o 
  -7   4   7      312.36      357.81      9.73 o 
  -6   4   7       12.22       11.07      4.14 o 
  -5   4   7      269.96      283.36      8.11 o 
  -4   4   7       93.35       97.91      5.66 o 
  -3   4   7      295.35      296.95      7.65 o 
  -2   4   7      352.41      402.63      7.09 o 
  -1   4   7      433.91      466.95      8.87 o 
   0   4   7      549.81      559.99     17.42 o 
   1   4   7      222.30      198.60      6.53 o 
   2   4   7      633.09      585.91     10.59 o 
   3   4   7      157.67      152.68      7.66 o 
   4   4   7       38.34       24.01      4.82 o 
   5   4   7       62.59       59.54      6.95 o 
   6   4   7       48.61       45.93      6.99 o 
   7   4   7      159.31      172.83      9.43 o 
   8   4   7       38.37       34.92      7.25 o 
   9   4   7        6.97        2.21      6.64 o 
  10   4   7        1.67        5.02      6.88 o 
  11   4   7        1.43        7.41      7.41 o 
 -12   5   7        4.28        6.57      6.79 o 
 -11   5   7       22.83       27.09      6.88 o 
 -10   5   7       15.87       12.07      7.11 o 
  -9   5   7      201.99      214.72     10.13 o 
  -8   5   7       95.15       98.67      7.76 o 
  -7   5   7      189.66      188.50      8.57 o 
  -6   5   7        1.86        2.90      4.62 o 
  -5   5   7      272.50      279.84      8.94 o 
  -4   5   7       69.24       87.23      5.42 o 
  -3   5   7       77.73       82.56      5.63 o 
  -2   5   7      322.95      314.81      9.37 o 
  -1   5   7     1206.55     1301.30     15.67 o 
   0   5   7      876.65      971.94    544.58 o 
   1   5   7      119.76      119.74      6.00 o 
   2   5   7      133.57      129.20      6.60 o 
   3   5   7      352.61      364.34     10.10 o 
   4   5   7       18.63       32.49      5.72 o 
   5   5   7        7.70       14.81      5.47 o 
   6   5   7       10.99        6.18      6.54 o 
   7   5   7      150.70      165.56      9.91 o 
   8   5   7       19.93       19.89      6.98 o 
   9   5   7        4.53       15.82      6.76 o 
  10   5   7        4.98        5.85      7.07 o 
 -11   6   7       38.71       21.88      7.78 o 
 -10   6   7        3.02        6.12      6.36 o 
  -9   6   7        5.35        2.99      6.83 o 
  -8   6   7      322.57      321.77     11.97 o 
  -7   6   7       53.42       36.52      6.66 o 
  -6   6   7       95.75       80.20      6.79 o 
  -5   6   7       26.03       27.89      5.65 o 
  -4   6   7       60.96       77.25      6.67 o 
  -3   6   7       93.56      106.63      6.86 o 
  -2   6   7       35.72       34.07      5.66 o 
  -1   6   7       76.95       62.71      6.17 o 
   0   6   7      283.23      224.87    136.12 o 
   1   6   7      246.92      270.07      8.93 o 
   2   6   7       65.36       65.97      6.52 o 
   3   6   7       32.44       46.08      5.87 o 
   4   6   7       68.08       74.05      7.36 o 
   5   6   7        2.86        7.32      5.99 o 
   6   6   7       32.56       46.75      7.23 o 
   7   6   7       35.08       46.51      7.20 o 
   8   6   7        5.48        8.58      6.74 o 
   9   6   7        5.37       13.40      6.45 o 
 -10   7   7       16.54       19.12      7.99 o 
  -9   7   7       31.20       32.79      7.44 o 
  -8   7   7      103.43       83.52      9.01 o 
  -7   7   7      107.75      105.56      8.34 o 
  -6   7   7       11.99       11.66      6.16 o 
  -5   7   7      124.01      128.16      8.40 o 
  -4   7   7       32.50       34.99      6.59 o 
  -3   7   7        7.95        2.67      6.06 o 
  -2   7   7        4.39        2.17      5.74 o 
  -1   7   7       86.84       85.42      7.36 o 
   0   7   7      267.93      267.42      9.71 o 
   1   7   7      245.62      256.35     10.26 o 
   2   7   7      175.35      204.56      9.70 o 
   3   7   7      108.43      110.97      8.17 o 
   4   7   7       33.98       34.06      7.94 o 
   5   7   7       28.52       24.26      7.88 o 
   6   7   7       50.20       72.66      8.39 o 
   7   7   7        1.81        3.03      7.08 o 
   8   7   7        4.04        2.08      7.12 o 
  -9   8   7        1.90       13.19      7.02 o 
  -8   8   7       19.04       14.75      7.67 o 
  -7   8   7       51.88       60.34      8.35 o 
  -6   8   7       21.05       23.12      7.04 o 
  -5   8   7       60.08       61.11      7.82 o 
  -4   8   7       59.20       56.71      7.77 o 
  -3   8   7      149.26      140.89     10.02 o 
  -2   8   7        0.95        4.01      6.68 o 
  -1   8   7       33.25       31.77      7.45 o 
   0   8   7       76.78       46.68     35.43 o 
   1   8   7       23.66       24.95      7.24 o 
   2   8   7      192.96      188.58     10.51 o 
   3   8   7       24.70       24.46      7.51 o 
   4   8   7        6.30        3.54      7.66 o 
   5   8   7       47.92       60.21      8.40 o 
   6   8   7        9.77        7.96      7.35 o 
   7   8   7        1.50        6.43      7.35 o 
  -7   9   7        1.60        7.04      7.38 o 
  -6   9   7       51.22       27.91      8.55 o 
  -5   9   7       12.07        8.53      8.53 o 
  -4   9   7        9.07        2.35      8.26 o 
  -3   9   7       15.67       23.06      7.91 o 
  -2   9   7       10.78        5.34      7.77 o 
  -1   9   7       19.39       29.48      7.78 o 
   0   9   7       47.48       48.68      7.20 o 
   1   9   7       28.26       22.09      7.35 o 
   2   9   7       13.87       17.72      7.90 o 
   3   9   7       23.73       32.59      8.60 o 
   4   9   7       79.88       99.50      9.55 o 
   5   9   7       23.71       20.23      8.29 o 
  -5  10   7       16.87       14.63      8.64 o 
  -4  10   7        0.32        3.02      8.33 o 
  -3  10   7       70.46       62.50      9.62 o 
  -2  10   7       11.25        2.66      8.40 o 
  -1  10   7       10.15        2.67      8.81 o 
   0  10   7        5.80        4.19      6.16 o 
   1  10   7        5.15       15.85      7.75 o 
   2  10   7       13.23       13.19      9.05 o 
   3  10   7       21.40       26.39      7.94 o 
 -14   0   8        0.89        1.87      6.06 o 
 -13   0   8        0.10        0.98      4.74 o 
 -12   0   8        0.12        1.70      6.26 o 
 -11   0   8       35.51       32.74      6.38 o 
 -10   0   8        2.51        0.58      5.85 o 
  -9   0   8      230.37      238.66      8.68 o 
  -8   0   8       35.28       23.20      4.97 o 
  -7   0   8        0.48        3.73      3.73 o 
  -6   0   8        7.40        3.67      4.28 o 
  -5   0   8       27.61       22.20      3.61 o 
  -4   0   8       43.06       50.29      3.70 o 
  -3   0   8      580.58      682.90      9.43 o 
  -2   0   8      724.23      679.94      8.39 o 
  -1   0   8     2167.88     2180.99     14.74 o 
   0   0   8      235.44      236.52      9.11 o 
   1   0   8       86.41       89.68      4.29 o 
   2   0   8     3350.24     3299.13     21.00 o 
   3   0   8        3.63        6.58      4.29 o 
   4   0   8      656.26      715.46      9.86 o 
   5   0   8        2.34        0.09      3.91 o 
   6   0   8       21.44       14.03      4.30 o 
   7   0   8        1.98        4.98      4.98 o 
   8   0   8        2.71        5.88      5.88 o 
   9   0   8        9.72        0.55      6.09 o 
  10   0   8       16.66        6.01      6.63 o 
  11   0   8        3.61        4.87      6.21 o 
 -13   1   8        5.03        0.33      6.59 o 
 -12   1   8        3.72        1.54      6.28 o 
 -11   1   8      126.45      118.64      9.18 o 
 -10   1   8        8.39       18.07      5.91 o 
  -9   1   8       64.11       50.45      5.86 o 
  -8   1   8       54.93       65.54      5.19 o 
  -7   1   8      217.38      199.61      7.23 o 
  -6   1   8      358.11      383.70      8.45 o 
  -5   1   8      456.99      413.48      9.94 o 
  -4   1   8      195.84      215.41      5.71 o 
  -3   1   8      689.23      698.61      9.08 o 
  -2   1   8       44.40       43.56      3.30 o 
  -1   1   8      206.98      210.14      5.19 o 
   0   1   8      460.88      443.65      5.35 o 
   1   1   8      644.18      674.59      9.63 o 
   2   1   8      156.20      134.55      5.48 o 
   3   1   8      428.20      495.58      9.77 o 
   4   1   8      892.61      870.96     13.07 o 
   5   1   8      377.74      374.47      9.85 o 
   6   1   8       53.37       56.06      5.73 o 
   7   1   8        4.94       10.84      4.85 o 
   8   1   8       40.97       32.75      6.97 o 
   9   1   8       32.11       33.42      7.94 o 
  10   1   8        3.01       10.57      7.15 o 
  11   1   8        3.91        6.73      7.36 o 
 -13   2   8        3.36        5.41      5.84 o 
 -12   2   8       18.24       22.78      6.64 o 
 -11   2   8       48.27       55.26      7.80 o 
 -10   2   8      147.17      163.91      9.09 o 
  -9   2   8       86.46      100.34      7.02 o 
  -8   2   8       19.72       13.93      4.64 o 
  -7   2   8       60.87       60.79      5.33 o 
  -6   2   8       61.73       83.99      3.96 o 
  -5   2   8      111.95      117.83      6.68 o 
  -4   2   8      230.38      221.15      2.88 o 
  -3   2   8      242.79      234.03      5.07 o 
  -2   2   8     3251.38     3422.22     19.83 o 
  -1   2   8     1421.67     1513.78     13.26 o 
   0   2   8      865.04      964.67     39.55 o 
   1   2   8       50.28       55.38      4.10 o 
   2   2   8       19.31       22.52      3.29 o 
   3   2   8       24.47       23.20      4.10 o 
   4   2   8      221.14      216.22      7.62 o 
   5   2   8       42.66       54.30      5.70 o 
   6   2   8       10.27        5.67      5.12 o 
   7   2   8       22.09       22.04      6.34 o 
   8   2   8       15.43       15.99      7.04 o 
   9   2   8       31.95       40.51      7.44 o 
  10   2   8        8.32        4.08      6.29 o 
  11   2   8        6.88        1.78      7.17 o 
 -13   3   8        7.56        0.36      7.05 o 
 -12   3   8        5.80        2.60      6.65 o 
 -11   3   8      116.30      117.43      9.10 o 
 -10   3   8       69.57       78.15      8.04 o 
  -9   3   8       24.69       26.22      6.33 o 
  -8   3   8       28.62       19.87      5.98 o 
  -7   3   8       25.58       29.40      4.91 o 
  -6   3   8      707.44      663.78     11.53 o 
  -5   3   8      256.06      269.94      7.41 o 
  -4   3   8     1714.56     1699.78     16.08 o 
  -3   3   8      928.14      970.29     11.99 o 
  -2   3   8      496.38      446.15     10.21 o 
  -1   3   8       77.13       63.66      4.20 o 
   0   3   8       84.85       83.06      3.31 o 
   1   3   8     1129.79     1155.13     13.96 o 
   2   3   8       57.09       72.41      4.94 o 
   3   3   8        9.45        9.35      3.69 o 
   4   3   8       30.84       40.01      5.07 o 
   5   3   8      240.47      227.95      8.73 o 
   6   3   8       13.81       11.81      5.71 o 
   7   3   8       76.74       81.97      7.69 o 
   8   3   8      141.76      160.33      9.53 o 
   9   3   8       15.94        1.59      7.59 o 
  10   3   8        0.17       14.30      6.34 o 
  11   3   8       17.37        9.90      7.97 o 
 -13   4   8        3.09        9.47      6.72 o 
 -12   4   8       19.71       21.31      7.31 o 
 -11   4   8        2.78        6.47      6.47 o 
 -10   4   8       89.81       86.44      7.77 o 
  -9   4   8       38.58       45.33      6.26 o 
  -8   4   8       51.26       62.06      6.28 o 
  -7   4   8      116.09      107.23      6.54 o 
  -6   4   8      211.34      226.11      7.96 o 
  -5   4   8       89.07       93.87      5.73 o 
  -4   4   8      876.45      821.30     12.28 o 
  -3   4   8      348.75      348.21      8.16 o 
  -2   4   8     1504.81     1560.91     16.05 o 
  -1   4   8      187.95      193.84      5.88 o 
   0   4   8      183.92      161.50      4.44 o 
   1   4   8      427.01      422.40      9.97 o 
   2   4   8      213.17      225.01      7.51 o 
   3   4   8      743.19      677.58     12.54 o 
   4   4   8      328.31      333.35     10.15 o 
   5   4   8      242.79      266.77     10.11 o 
   6   4   8       29.40       35.83      6.12 o 
   7   4   8       59.54       69.24      7.92 o 
   8   4   8       44.36       48.98      7.64 o 
   9   4   8        0.29        5.23      6.62 o 
  10   4   8        0.21        4.81      6.85 o 
 -12   5   8        1.12        3.76      6.47 o 
 -11   5   8        6.67       21.72      6.31 o 
 -10   5   8       45.83       50.84      7.87 o 
  -9   5   8       11.71       17.40      6.10 o 
  -8   5   8      103.20      100.21      8.04 o 
  -7   5   8      288.46      277.93     10.04 o 
  -6   5   8      158.09      134.33      7.22 o 
  -5   5   8      456.68      484.47     11.09 o 
  -4   5   8      322.65      320.77      9.08 o 
  -3   5   8      170.18      180.71      6.92 o 
  -2   5   8      149.08      134.10      6.18 o 
  -1   5   8      431.13      400.66      9.71 o 
   0   5   8      118.95      126.82      4.67 o 
   1   5   8      290.09      316.61      9.14 o 
   2   5   8      313.49      334.23      8.46 o 
   3   5   8       70.02       71.98      7.15 o 
   4   5   8      100.18       93.49      7.12 o 
   5   5   8      180.22      173.09      9.63 o 
   6   5   8       49.48       66.71      7.15 o 
   7   5   8       20.78       19.56      7.38 o 
   8   5   8       24.91       28.32      7.30 o 
   9   5   8        6.76        6.44      6.61 o 
  10   5   8        1.60        1.74      7.04 o 
 -11   6   8        8.51        3.03      7.07 o 
 -10   6   8        5.20        2.55      6.81 o 
  -9   6   8       82.51       87.64      8.57 o 
  -8   6   8       21.09       21.95      7.08 o 
  -7   6   8       61.01       49.27      6.60 o 
  -6   6   8       65.35       73.34      7.11 o 
  -5   6   8       51.01       57.56      6.76 o 
  -4   6   8      371.42      363.19     10.78 o 
  -3   6   8      276.01      271.06      9.41 o 
  -2   6   8      121.56      136.17      7.25 o 
  -1   6   8      123.03      120.84      6.91 o 
   0   6   8       44.66       30.71     18.13 o 
   1   6   8       37.28       36.76      5.54 o 
   2   6   8       25.20       26.11      5.77 o 
   3   6   8        4.93        3.92      5.64 o 
   4   6   8       31.25       19.76      6.73 o 
   5   6   8      168.86      144.57      9.65 o 
   6   6   8       17.91       18.19      7.10 o 
   7   6   8        4.93        0.32      7.41 o 
   8   6   8        2.87        5.77      6.61 o 
   9   6   8        0.99        7.01      7.01 o 
 -10   7   8        7.52        5.09      6.98 o 
  -9   7   8        3.27        5.80      6.59 o 
  -8   7   8       99.59      104.46      8.43 o 
  -7   7   8        8.61        4.05      6.72 o 
  -6   7   8       76.40       85.98      8.56 o 
  -5   7   8      112.19      129.79      8.72 o 
  -4   7   8       54.09       47.97      6.84 o 
  -3   7   8       99.66       93.08      8.09 o 
  -2   7   8       89.29       75.20      8.28 o 
  -1   7   8      334.38      365.70     11.81 o 
   0   7   8       94.85       94.86      5.72 o 
   1   7   8      240.68      244.31     10.56 o 
   2   7   8      188.55      168.06      9.39 o 
   3   7   8        0.23        0.57      6.66 o 
   4   7   8        8.33       15.12      7.19 o 
   5   7   8       34.08       53.82      8.31 o 
   6   7   8       35.09       28.65      8.74 o 
   7   7   8       10.93        0.68      7.83 o 
   8   7   8        8.98        8.15      7.08 o 
  -9   8   8        0.04        7.26      7.40 o 
  -8   8   8        7.28        2.67      7.31 o 
  -7   8   8       63.07       61.07      8.24 o 
  -6   8   8       56.28       45.05      7.94 o 
  -5   8   8      209.30      215.75     10.93 o 
  -4   8   8      271.04      262.10     12.04 o 
  -3   8   8       38.64       37.15      7.82 o 
  -2   8   8       15.67       31.46      6.93 o 
  -1   8   8       40.12       58.25      8.19 o 
   0   8   8       17.08       11.28     10.60 o 
   1   8   8       16.33       23.01      7.46 o 
   2   8   8      117.27      127.29      9.32 o 
   3   8   8      130.09      125.42      9.51 o 
   4   8   8       43.08       60.49      8.16 o 
   5   8   8       65.85       63.64      9.76 o 
   6   8   8       10.62       14.48      7.97 o 
   7   8   8       10.13       12.28      7.75 o 
  -7   9   8       15.43       22.27      7.32 o 
  -6   9   8       21.61       13.24      8.36 o 
  -5   9   8        3.52        5.17      7.68 o 
  -4   9   8       23.18       15.83      8.28 o 
  -3   9   8        0.94        0.34      7.83 o 
  -2   9   8       47.37       58.28      8.61 o 
  -1   9   8       31.39       28.31      8.80 o 
   0   9   8       18.68       17.62      5.70 o 
   1   9   8        0.25        7.79      7.79 o 
   2   9   8        3.94        0.00      8.06 o 
   3   9   8        8.19        1.07      8.13 o 
   4   9   8       26.76       37.50      8.00 o 
   5   9   8        2.97        2.58      7.29 o 
  -4  10   8       81.40       86.68     10.63 o 
  -3  10   8       28.64       19.80      9.61 o 
  -2  10   8        7.50        8.17      9.39 o 
  -1  10   8       34.16       24.19      9.08 o 
   0  10   8        4.01        2.39      5.99 o 
   1  10   8        1.82        0.40      7.63 o 
   2  10   8       12.27       10.72      7.71 o 
 -13   0   9        0.18        2.09      5.59 o 
 -12   0   9       17.47       19.17      6.01 o 
 -11   0   9       18.25       25.39      6.13 o 
 -10   0   9       35.42       31.62      6.78 o 
  -9   0   9        0.75        5.63      5.63 o 
  -8   0   9        0.01        0.20      4.47 o 
  -7   0   9      160.43      147.64      6.38 o 
  -6   0   9      941.76      849.68     12.17 o 
  -5   0   9      448.99      410.43      8.17 o 
  -4   0   9       47.22       50.26      3.59 o 
  -3   0   9      445.00      449.76      8.20 o 
  -2   0   9      481.34      433.24      7.35 o 
  -1   0   9      237.56      219.88      5.74 o 
   0   0   9     2671.14     2930.12     24.05 o 
   1   0   9        1.15        7.72      3.13 o 
   2   0   9      997.99     1012.22     13.89 o 
   3   0   9      273.18      308.25      8.03 o 
   4   0   9        2.52       17.00      4.33 o 
   5   0   9      277.54      260.47      8.42 o 
   6   0   9        4.49        8.00      4.22 o 
   7   0   9       25.82       34.90      5.21 o 
   8   0   9       70.45       62.06      6.80 o 
   9   0   9        9.95        7.30      6.53 o 
  10   0   9        1.12       10.13      5.87 o 
  11   0   9        6.62       10.50      6.65 o 
 -13   1   9        4.91       14.04      6.74 o 
 -12   1   9        6.77        1.88      6.58 o 
 -11   1   9       22.00       33.20      6.59 o 
 -10   1   9      205.17      213.03     10.07 o 
  -9   1   9      186.64      159.86      9.23 o 
  -8   1   9       99.48       94.04      6.31 o 
  -7   1   9       10.40        4.06      4.06 o 
  -6   1   9      472.88      549.09     10.34 o 
  -5   1   9     1349.23     1208.95     13.50 o 
  -4   1   9      963.80     1087.84     12.32 o 
  -3   1   9      435.74      427.86      7.69 o 
  -2   1   9      647.17      652.00      8.14 o 
  -1   1   9      132.20      116.91      4.55 o 
   0   1   9      135.37      138.52      3.57 o 
   1   1   9     1908.63     1978.47     16.70 o 
   2   1   9      239.38      216.77      7.07 o 
   3   1   9      456.60      392.83     11.13 o 
   4   1   9      325.90      345.04      9.30 o 
   5   1   9       37.33       40.33      5.31 o 
   6   1   9       76.66       91.26      7.14 o 
   7   1   9      313.74      272.03     10.50 o 
   8   1   9       90.99       88.74      8.47 o 
   9   1   9       18.16       31.47      7.36 o 
  10   1   9        5.53       13.18      7.00 o 
  11   1   9        2.01        2.86      6.30 o 
 -13   2   9        9.93       15.93      6.64 o 
 -12   2   9       17.51       15.24      7.07 o 
 -11   2   9       85.61       79.10      7.90 o 
 -10   2   9      243.08      236.45     11.33 o 
  -9   2   9      148.05      143.01      8.21 o 
  -8   2   9      260.85      283.97      9.37 o 
  -7   2   9      214.17      207.28      7.38 o 
  -6   2   9      246.96      296.88      6.76 o 
  -5   2   9      441.32      479.40      7.78 o 
  -4   2   9       22.94       25.23      3.28 o 
  -3   2   9       15.36       12.40      3.29 o 
  -2   2   9     2186.76     2125.07     16.77 o 
  -1   2   9      285.65      247.17      6.37 o 
   0   2   9      304.36      319.00      5.09 o 
   1   2   9      153.28      155.92      5.58 o 
   2   2   9      289.70      276.84      7.43 o 
   3   2   9      594.53      677.29     11.64 o 
   4   2   9      121.15      129.03      7.52 o 
   5   2   9        3.75        2.14      4.82 o 
   6   2   9       71.99       78.65      7.49 o 
   7   2   9       48.63       41.00      7.23 o 
   8   2   9       19.18       22.26      6.85 o 
   9   2   9       14.50       13.78      7.02 o 
  10   2   9        5.08       11.98      6.89 o 
  11   2   9        1.87        9.19      7.57 o 
 -13   3   9        7.70       20.57      6.16 o 
 -12   3   9       35.84       25.56      7.26 o 
 -11   3   9       55.18       48.06      7.57 o 
 -10   3   9       45.68       54.72      6.99 o 
  -9   3   9      418.69      443.18     12.24 o 
  -8   3   9      156.66      186.82      7.67 o 
  -7   3   9      183.50      198.01      7.69 o 
  -6   3   9      121.71      115.18      6.07 o 
  -5   3   9      132.64      108.55      5.54 o 
  -4   3   9      193.63      220.34      5.47 o 
  -3   3   9      520.29      512.22      9.25 o 
  -2   3   9       35.80       30.07      3.85 o 
  -1   3   9       38.46       38.20      3.82 o 
   0   3   9      206.04      216.41     10.86 o 
   1   3   9        6.93        5.57      4.08 o 
   2   3   9       19.90       16.49      4.05 o 
   3   3   9      519.85      506.31     10.77 o 
   4   3   9        3.69        7.48      4.37 o 
   5   3   9      106.74      107.94      7.27 o 
   6   3   9      126.49      129.78      8.20 o 
   7   3   9      119.84      121.74      9.25 o 
   8   3   9       22.67       24.64      7.28 o 
   9   3   9       34.94       26.25      7.93 o 
  10   3   9        2.41        3.17      7.17 o 
 -12   4   9       13.23       15.91      6.49 o 
 -11   4   9       39.12       25.98      7.37 o 
 -10   4   9       67.65       87.48      7.99 o 
  -9   4   9       33.62       38.16      6.52 o 
  -8   4   9      162.54      138.47      7.86 o 
  -7   4   9       47.98       45.60      5.81 o 
  -6   4   9       57.34       50.41      5.35 o 
  -5   4   9       63.34       63.37      5.35 o 
  -4   4   9       43.96       37.05      4.59 o 
  -3   4   9       20.73       20.49      4.23 o 
  -2   4   9      194.67      208.86      7.01 o 
  -1   4   9      904.03      945.22     13.20 o 
   0   4   9      221.16      213.93      5.02 o 
   1   4   9      342.75      328.94      8.74 o 
   2   4   9      201.01      232.77      7.85 o 
   3   4   9      143.18      142.14      7.65 o 
   4   4   9      617.41      640.38     13.67 o 
   5   4   9        4.03        7.59      5.92 o 
   6   4   9        8.28       20.25      6.37 o 
   7   4   9       71.90       62.89      8.19 o 
   8   4   9       18.93       26.48      7.28 o 
   9   4   9        0.86        6.45      6.75 o 
  10   4   9       17.81       22.96      7.07 o 
 -12   5   9       11.25       21.14      7.24 o 
 -11   5   9       18.21       13.88      6.63 o 
 -10   5   9       29.73       46.31      7.49 o 
  -9   5   9      179.16      161.96      9.11 o 
  -8   5   9      330.94      335.38     11.50 o 
  -7   5   9      163.40      191.36      8.86 o 
  -6   5   9       63.27       59.72      6.06 o 
  -5   5   9      102.16       99.48      6.55 o 
  -4   5   9      249.52      251.42      8.64 o 
  -3   5   9      276.30      299.76      8.99 o 
  -2   5   9       52.79       56.09      5.39 o 
  -1   5   9      466.26      468.73     11.59 o 
   0   5   9      331.04      350.68      6.79 o 
   1   5   9       24.10       27.70      4.84 o 
   2   5   9      197.55      217.55      8.90 o 
   3   5   9       99.11      115.67      7.13 o 
   4   5   9       26.60       14.31      6.41 o 
   5   5   9      273.64      243.84     11.37 o 
   6   5   9       30.87       17.17      7.55 o 
   7   5   9       19.04       19.41      6.97 o 
   8   5   9       60.01       59.25      8.53 o 
   9   5   9        1.54        1.07      6.79 o 
 -11   6   9        2.63        5.71      6.66 o 
 -10   6   9        6.29       12.15      6.38 o 
  -9   6   9       70.11       62.97      7.96 o 
  -8   6   9      101.13       95.87      8.63 o 
  -7   6   9       41.33       58.50      7.06 o 
  -6   6   9       30.51       26.22      6.21 o 
  -5   6   9       34.59       31.11      5.98 o 
  -4   6   9       32.04       35.09      6.64 o 
  -3   6   9      259.25      255.52     10.07 o 
  -2   6   9       95.29       81.99      6.61 o 
  -1   6   9       52.61       59.39      5.43 o 
   0   6   9      176.85      180.54    112.37 o 
   1   6   9       37.57       42.89      6.59 o 
   2   6   9      129.49      137.11      8.15 o 
   3   6   9       17.06       18.63      6.21 o 
   4   6   9      218.78      230.15     10.89 o 
   5   6   9        1.13        0.90      7.47 o 
   6   6   9       46.93       39.94      7.97 o 
   7   6   9       15.94       10.96      7.32 o 
   8   6   9        2.44        4.52      7.44 o 
 -10   7   9       14.01        1.36      7.84 o 
  -9   7   9        9.67        8.09      7.01 o 
  -8   7   9       13.67        7.70      6.51 o 
  -7   7   9        2.99        5.87      6.51 o 
  -6   7   9      163.56      158.13      9.60 o 
  -5   7   9       19.54       18.80      6.77 o 
  -4   7   9       15.93       14.13      7.08 o 
  -3   7   9      227.26      216.58     10.59 o 
  -2   7   9      172.13      147.31      9.62 o 
  -1   7   9      186.01      199.97      9.97 o 
   0   7   9      149.88      144.48     88.47 o 
   1   7   9       14.45       11.39      6.32 o 
   2   7   9        3.75       10.98      6.49 o 
   3   7   9       39.90       48.15      7.78 o 
   4   7   9      198.29      173.08     10.68 o 
   5   7   9       27.35       29.77      7.85 o 
   6   7   9        7.84        7.11      7.25 o 
   7   7   9       11.26       13.68      7.13 o 
  -9   8   9        8.24        9.33      7.25 o 
  -8   8   9        9.77       10.09      7.09 o 
  -7   8   9        2.70        3.28      6.98 o 
  -6   8   9       19.04       10.83      7.53 o 
  -5   8   9       30.62       29.12      7.86 o 
  -4   8   9       16.86        6.82      8.14 o 
  -3   8   9      230.64      264.59     12.11 o 
  -2   8   9        0.08        8.95      7.06 o 
  -1   8   9       55.33       57.15      8.54 o 
   0   8   9      104.75      101.35     11.17 o 
   1   8   9       52.64       51.88      8.34 o 
   2   8   9       66.55       79.88      9.26 o 
   3   8   9       19.78        6.26      8.45 o 
   4   8   9       14.71       14.28      8.04 o 
   5   8   9       33.22       28.71      8.39 o 
   6   8   9        5.00        6.12      7.19 o 
  -7   9   9       14.10        5.37      7.99 o 
  -6   9   9        6.01        4.96      7.90 o 
  -5   9   9       17.05       35.38      8.27 o 
  -4   9   9       51.67       44.58      9.12 o 
  -3   9   9       48.36       45.07      9.32 o 
  -2   9   9       11.44        6.42      8.33 o 
  -1   9   9       27.47       13.17      8.38 o 
   0   9   9       30.70       41.82      5.87 o 
   1   9   9        7.31       12.82      7.42 o 
   2   9   9       21.10       20.79      8.14 o 
   3   9   9       16.85       15.21      8.62 o 
   4   9   9       10.45        8.08      7.70 o 
  -4  10   9       16.54        1.56      9.34 o 
  -3  10   9       13.73        2.78      9.01 o 
  -2  10   9        6.80       17.17      8.76 o 
  -1  10   9        5.53        6.36      8.13 o 
   0  10   9        6.73       12.25      7.12 o 
   1  10   9        3.42        1.18      8.23 o 
 -13   0  10        3.45        5.35      5.97 o 
 -12   0  10       68.09       65.02      7.18 o 
 -11   0  10       16.77        9.51      5.40 o 
 -10   0  10       52.63       45.76      6.72 o 
  -9   0  10      265.44      272.08      9.55 o 
  -8   0  10        8.24        4.83      4.80 o 
  -7   0  10        1.88        2.16      3.86 o 
  -6   0  10       39.79       42.20      3.75 o 
  -5   0  10      821.63      866.68     11.97 o 
  -4   0  10      794.43      750.00     10.54 o 
  -3   0  10      524.51      480.27      8.43 o 
  -2   0  10     1669.61     1606.87     14.29 o 
  -1   0  10      356.01      370.89      8.80 o 
   0   0  10       50.01       47.85      3.02 o 
   1   0  10        1.62        2.04      3.60 o 
   2   0  10        2.24        0.32      3.79 o 
   3   0  10      226.14      232.95      7.80 o 
   4   0  10        4.79        0.20      4.08 o 
   5   0  10       10.88        8.55      4.44 o 
   6   0  10       82.65       84.18      6.55 o 
   7   0  10      159.20      157.99      8.60 o 
   8   0  10       10.09        4.25      6.02 o 
   9   0  10       27.34       20.57      6.14 o 
  10   0  10        2.97        1.56      6.01 o 
 -13   1  10        4.52        6.36      6.79 o 
 -12   1  10        8.00        2.83      6.49 o 
 -11   1  10      168.92      171.74      9.19 o 
 -10   1  10       34.48       36.19      6.77 o 
  -9   1  10       21.40       30.01      6.37 o 
  -8   1  10      146.64      138.82      7.46 o 
  -7   1  10      136.47      131.02      4.60 o 
  -6   1  10      260.59      270.34      6.83 o 
  -5   1  10      253.86      274.21      6.40 o 
  -4   1  10      309.01      341.11      6.74 o 
  -3   1  10      133.93      139.62      5.94 o 
  -2   1  10      110.11      116.81      4.95 o 
  -1   1  10      159.99      152.64      5.86 o 
   0   1  10      271.90      274.56      5.19 o 
   1   1  10     2361.14     2336.43     19.56 o 
   2   1  10      319.09      298.13      9.18 o 
   3   1  10      236.47      231.15      8.90 o 
   4   1  10      194.06      205.74      6.91 o 
   5   1  10      143.74      149.78      7.07 o 
   6   1  10      109.27      110.75      7.40 o 
   7   1  10       17.01       17.06      6.60 o 
   8   1  10       15.43       12.05      6.95 o 
   9   1  10       19.45        1.94      7.23 o 
  10   1  10        1.95        6.53      6.53 o 
 -13   2  10        0.85        6.36      6.36 o 
 -12   2  10       22.73       22.29      7.10 o 
 -11   2  10        1.85        4.11      6.14 o 
 -10   2  10      192.60      184.92     10.26 o 
  -9   2  10      134.10      148.29      8.18 o 
  -8   2  10      186.19      199.91      8.21 o 
  -7   2  10      495.09      565.51     11.66 o 
  -6   2  10      177.19      181.65      5.83 o 
  -5   2  10       59.63       80.65      5.05 o 
  -4   2  10      193.95      203.56      6.33 o 
  -3   2  10      775.83      878.68     11.80 o 
  -2   2  10      155.48      188.52      6.33 o 
  -1   2  10       33.00       39.31      3.92 o 
   0   2  10       54.67       47.55      3.00 o 
   1   2  10       72.39       68.64      4.00 o 
   2   2  10      226.32      204.75      7.06 o 
   3   2  10       97.42       83.30      6.03 o 
   4   2  10       24.77       20.48      4.94 o 
   5   2  10      170.84      177.67      9.08 o 
   6   2  10      148.25      169.77      9.12 o 
   7   2  10       32.97       44.61      7.46 o 
   8   2  10       12.71        8.23      7.60 o 
   9   2  10        0.45        3.09      6.71 o 
  10   2  10        2.74        2.91      7.37 o 
 -13   3  10        0.12        6.78      6.78 o 
 -12   3  10       18.02       18.46      6.80 o 
 -11   3  10       37.51       39.26      6.76 o 
 -10   3  10       94.11       83.33      8.15 o 
  -9   3  10       72.61       68.55      7.85 o 
  -8   3  10      192.56      203.88      8.80 o 
  -7   3  10      280.10      284.13      9.31 o 
  -6   3  10      176.37      154.67      7.06 o 
  -5   3  10      389.78      421.25      8.10 o 
  -4   3  10       62.09       63.17      4.97 o 
  -3   3  10       48.04       44.60      4.30 o 
  -2   3  10       19.60        3.63      3.63 o 
  -1   3  10      421.84      422.68      8.84 o 
   0   3  10      148.51      143.56      6.73 o 
   1   3  10      485.36      505.22      9.13 o 
   2   3  10      144.17      149.84      6.43 o 
   3   3  10       69.12       58.26      5.83 o 
   4   3  10      261.45      274.89      8.52 o 
   5   3  10       36.80       37.11      6.92 o 
   6   3  10      226.79      220.84     10.42 o 
   7   3  10       37.57       40.64      7.74 o 
   8   3  10       55.67       48.71      8.13 o 
   9   3  10        4.77        9.31      7.04 o 
  10   3  10        1.74       10.12      7.21 o 
 -12   4  10        2.29        2.31      6.55 o 
 -11   4  10       14.21       21.67      6.47 o 
 -10   4  10       65.71       60.84      7.25 o 
  -9   4  10       72.23       72.86      7.72 o 
  -8   4  10       50.88       51.15      6.59 o 
  -7   4  10      166.65      164.13      8.93 o 
  -6   4  10      108.31      133.90      6.80 o 
  -5   4  10       22.38       19.69      4.45 o 
  -4   4  10       49.28       46.06      4.76 o 
  -3   4  10       49.54       47.35      4.80 o 
  -2   4  10      243.31      253.62      7.92 o 
  -1   4  10      180.74      161.11      7.48 o 
   0   4  10      322.92      316.94      6.18 o 
   1   4  10       20.11       20.40      5.07 o 
   2   4  10       54.73       65.08      5.93 o 
   3   4  10       20.15        8.87      5.67 o 
   4   4  10      167.23      183.54      8.53 o 
   5   4  10      287.25      332.55     11.76 o 
   6   4  10       16.74       21.10      6.67 o 
   7   4  10       16.71       18.59      7.92 o 
   8   4  10       14.23        4.33      7.66 o 
   9   4  10       14.93       28.00      7.12 o 
 -12   5  10        0.21        7.18      7.18 o 
 -11   5  10        1.60        0.97      6.23 o 
 -10   5  10       38.71       39.51      7.21 o 
  -9   5  10       22.54       12.88      6.71 o 
  -8   5  10       92.41       73.30      8.18 o 
  -7   5  10      225.72      216.90      9.28 o 
  -6   5  10       29.43       23.18      5.38 o 
  -5   5  10      144.37      152.21      7.70 o 
  -4   5  10       37.87       38.65      5.75 o 
  -3   5  10       28.71       35.41      5.30 o 
  -2   5  10      335.80      306.65      9.15 o 
  -1   5  10       62.91       71.19      6.00 o 
   0   5  10      229.67      247.42      6.18 o 
   1   5  10      153.09      156.41      7.94 o 
   2   5  10      128.16      108.40      7.18 o 
   3   5  10        0.63        8.21      5.60 o 
   4   5  10      201.59      192.96      9.94 o 
   5   5  10       64.88       54.80      8.63 o 
   6   5  10       42.61       51.47      7.97 o 
   7   5  10       50.42       44.62      7.75 o 
   8   5  10       27.24       16.51      7.50 o 
   9   5  10       11.72        2.48      7.52 o 
 -11   6  10        8.13        8.03      6.81 o 
 -10   6  10       14.09       13.41      6.60 o 
  -9   6  10       10.62       14.20      6.35 o 
  -8   6  10       39.09       31.55      7.04 o 
  -7   6  10      111.46      124.02      8.48 o 
  -6   6  10       73.69       68.65      7.15 o 
  -5   6  10       40.02       28.23      6.38 o 
  -4   6  10      405.34      370.39     11.39 o 
  -3   6  10       67.93       76.30      7.03 o 
  -2   6  10      119.91      119.88      7.42 o 
  -1   6  10       52.36       35.50      5.42 o 
   0   6  10       58.16       57.45      4.71 o 
   1   6  10       22.58       24.48      6.55 o 
   2   6  10       55.35       40.28      7.14 o 
   3   6  10       18.52       22.37      7.13 o 
   4   6  10      225.76      208.74     10.98 o 
   5   6  10      149.93      149.99     10.51 o 
   6   6  10        8.89       14.01      7.43 o 
   7   6  10        1.37        6.87      7.25 o 
   8   6  10        2.34        7.82      7.10 o 
 -10   7  10        2.12        7.74      6.75 o 
  -9   7  10       32.96       30.55      8.49 o 
  -8   7  10        0.30        3.44      6.63 o 
  -7   7  10       11.90       17.69      6.81 o 
  -6   7  10       17.71       15.64      6.59 o 
  -5   7  10       90.76       91.23      8.12 o 
  -4   7  10       20.18       11.67      6.73 o 
  -3   7  10       95.70      101.22      9.08 o 
  -2   7  10      733.96      732.29     16.55 o 
  -1   7  10      153.69      156.91      9.76 o 
   0   7  10       40.35       50.67     10.36 o 
   1   7  10       29.10       20.30      6.00 o 
   2   7  10       25.48       28.01      7.18 o 
   3   7  10        8.27        4.31      7.21 o 
   4   7  10        4.67       20.17      7.16 o 
   5   7  10        2.09        8.01      7.02 o 
   6   7  10       20.38       14.96      7.83 o 
   7   7  10        4.99        6.45      7.08 o 
  -8   8  10        1.25        6.77      6.35 o 
  -7   8  10        4.25        7.45      7.45 o 
  -6   8  10       91.88       79.03      8.93 o 
  -5   8  10        0.43        5.16      7.30 o 
  -4   8  10       46.38       50.36      8.16 o 
  -3   8  10       37.21       43.55      9.26 o 
  -2   8  10      122.46      108.40     10.45 o 
  -1   8  10       52.71       60.77      8.65 o 
   0   8  10       34.85       24.76      5.64 o 
   1   8  10        2.89        5.23      7.40 o 
   2   8  10       37.16       42.58      8.28 o 
   3   8  10       38.58       26.56      8.16 o 
   4   8  10       26.16       29.35      8.29 o 
   5   8  10       10.54        2.86      8.05 o 
  -6   9  10       10.74       11.93      8.00 o 
  -5   9  10       28.21       15.94      8.88 o 
  -4   9  10       43.92       45.88      9.37 o 
  -3   9  10        0.65        8.39      7.69 o 
  -2   9  10       54.34       59.05      9.35 o 
  -1   9  10       46.28       42.16      8.72 o 
   0   9  10        4.93        8.96      5.30 o 
   1   9  10       15.97       15.40      8.41 o 
   2   9  10       39.05       54.45      8.43 o 
   3   9  10       10.11        1.49      8.05 o 
  -2  10  10        7.06        1.62      9.11 o 
  -1  10  10        6.67        0.81      9.18 o 
 -13   0  11        4.57        5.63      5.20 o 
 -12   0  11        3.36        7.11      5.57 o 
 -11   0  11       22.81       26.16      6.09 o 
 -10   0  11      363.35      327.16      6.22 o 
  -9   0  11        3.60        7.73      5.82 o 
  -8   0  11     1211.80     1145.36     16.69 o 
  -7   0  11      245.36      248.55     10.26 o 
  -6   0  11       32.13       28.80      5.22 o 
  -5   0  11       35.04       29.18      3.83 o 
  -4   0  11      217.04      169.94      5.85 o 
  -3   0  11       68.06       75.30      4.34 o 
  -2   0  11      893.96      914.44     12.01 o 
  -1   0  11      407.90      359.29      7.94 o 
   0   0  11      138.31      142.67      4.53 o 
   1   0  11      275.48      268.68      8.58 o 
   2   0  11      181.54      172.20      6.87 o 
   3   0  11      319.14      345.38      8.46 o 
   4   0  11      246.49      229.45      8.24 o 
   5   0  11        6.69        9.59      4.79 o 
   6   0  11       15.97       20.84      5.30 o 
   7   0  11        3.95        0.76      5.83 o 
   8   0  11       31.18       32.13      6.78 o 
   9   0  11        0.35        4.46      6.24 o 
  10   0  11        4.60        0.33      6.20 o 
 -13   1  11        6.26        4.39      6.77 o 
 -12   1  11        0.24        4.45      6.40 o 
 -11   1  11       36.08       37.69      6.37 o 
 -10   1  11      205.60      225.58     10.24 o 
  -9   1  11      404.74      381.66     11.98 o 
  -8   1  11      358.37      348.84     10.77 o 
  -7   1  11        6.45        4.43      4.43 o 
  -6   1  11      380.65      429.86      8.76 o 
  -5   1  11      203.09      185.60      8.64 o 
  -4   1  11      739.61      730.60     11.40 o 
  -3   1  11      553.03      534.51      9.70 o 
  -2   1  11      284.95      295.56      8.05 o 
  -1   1  11     1341.23     1363.91     14.81 o 
   0   1  11      356.76      320.81      8.57 o 
   1   1  11       42.84       46.93      4.99 o 
   2   1  11       14.22       19.57      5.25 o 
   3   1  11      255.01      271.93      8.83 o 
   4   1  11       65.87       72.95      6.08 o 
   5   1  11       48.24       54.96      6.39 o 
   6   1  11      108.29      122.47      8.20 o 
   7   1  11       78.51       70.61      8.06 o 
   8   1  11       57.34       67.05      7.95 o 
   9   1  11       21.54       27.96      7.04 o 
  10   1  11        0.91        7.21      7.21 o 
 -13   2  11        5.46        8.13      6.37 o 
 -12   2  11        9.97        6.41      6.58 o 
 -11   2  11       30.40       33.75      6.85 o 
 -10   2  11      122.17      140.41      8.75 o 
  -9   2  11      143.20      133.52      8.41 o 
  -8   2  11       95.22       89.01      7.14 o 
  -7   2  11      107.67      118.72      6.56 o 
  -6   2  11      303.32      316.97      9.05 o 
  -5   2  11       35.61       38.69      5.10 o 
  -4   2  11       99.71      101.16      5.44 o 
  -3   2  11       72.12       68.89      3.70 o 
  -2   2  11      414.06      415.85      8.75 o 
  -1   2  11      891.50      913.78     12.53 o 
   0   2  11        4.49        2.77      2.63 o 
   1   2  11      405.77      388.20      8.99 o 
   2   2  11      333.35      302.44      8.81 o 
   3   2  11        3.06        0.59      4.53 o 
   4   2  11       85.19       70.56      6.69 o 
   5   2  11       52.06       50.63      7.71 o 
   6   2  11       23.29       17.34      6.32 o 
   7   2  11        5.72        9.45      6.61 o 
   8   2  11        8.17        8.32      7.25 o 
   9   2  11        1.65        5.36      6.69 o 
  10   2  11        1.55        3.73      6.84 o 
 -13   3  11       12.93       14.00      6.63 o 
 -12   3  11        4.13        4.21      6.14 o 
 -11   3  11       22.01       32.57      6.43 o 
 -10   3  11       23.47       36.51      6.35 o 
  -9   3  11      524.98      549.41     13.77 o 
  -8   3  11      612.33      575.74     13.33 o 
  -7   3  11      447.95      497.02     11.62 o 
  -6   3  11      122.01      113.10      6.34 o 
  -5   3  11      204.02      222.57      8.04 o 
  -4   3  11      223.55      261.96      7.94 o 
  -3   3  11      334.70      333.78      8.51 o 
  -2   3  11       66.21       47.07      3.38 o 
  -1   3  11        7.36        7.14      3.94 o 
   0   3  11      398.78      436.48      7.37 o 
   1   3  11       72.76       80.40      5.09 o 
   2   3  11      111.97       96.35      6.18 o 
   3   3  11      212.17      202.65      8.36 o 
   4   3  11       41.99       37.04      6.32 o 
   5   3  11       46.75       31.65      6.61 o 
   6   3  11       70.08       68.59      8.02 o 
   7   3  11       24.47       16.23      7.20 o 
   8   3  11       44.02       48.16      8.32 o 
   9   3  11       10.88        9.64      7.49 o 
 -12   4  11        2.29        4.63      6.33 o 
 -11   4  11        9.52        5.92      6.01 o 
 -10   4  11       14.85       24.23      6.40 o 
  -9   4  11       19.08       14.08      6.01 o 
  -8   4  11       36.07       34.15      6.71 o 
  -7   4  11       76.81       70.72      6.09 o 
  -6   4  11       21.14       27.31      5.05 o 
  -5   4  11       51.98       50.81      5.39 o 
  -4   4  11       31.60       37.60      5.17 o 
  -3   4  11       85.89       89.25      6.59 o 
  -2   4  11       35.76       33.95      4.94 o 
  -1   4  11      163.50      177.20      7.27 o 
   0   4  11        0.05        3.34      3.34 o 
   1   4  11      143.18      156.82      7.28 o 
   2   4  11      205.37      207.28      8.54 o 
   3   4  11      107.66      109.46      8.08 o 
   4   4  11      254.67      297.60      9.36 o 
   5   4  11       58.56       56.07      7.84 o 
   6   4  11        7.96        5.12      7.55 o 
   7   4  11       23.06       27.21      7.12 o 
   8   4  11       11.98       12.74      7.81 o 
   9   4  11        1.30        1.81      7.22 o 
 -12   5  11       20.86       33.74      6.85 o 
 -11   5  11       10.93        9.99      6.46 o 
 -10   5  11       11.89       17.60      7.04 o 
  -9   5  11       35.98       23.56      7.31 o 
  -8   5  11       36.15       44.24      6.88 o 
  -7   5  11       19.76       16.63      5.73 o 
  -6   5  11       83.30       61.47      6.61 o 
  -5   5  11       38.41       38.24      6.57 o 
  -4   5  11       96.08      101.26      7.75 o 
  -3   5  11      116.71      116.26      7.03 o 
  -2   5  11       97.44       87.88      6.69 o 
  -1   5  11      425.89      412.57     11.46 o 
   0   5  11        6.11        7.20      5.85 o 
   1   5  11       22.59       24.04      5.86 o 
   2   5  11       30.69       37.91      6.15 o 
   3   5  11       50.99       47.41      7.35 o 
   4   5  11      382.65      415.42     13.48 o 
   5   5  11      141.98      130.56      9.68 o 
   6   5  11       51.25       53.51      7.73 o 
   7   5  11       21.56        6.43      8.50 o 
   8   5  11        7.21       12.03      7.19 o 
 -11   6  11        2.76        2.69      6.41 o 
 -10   6  11       17.88        8.36      6.80 o 
  -9   6  11       26.25       25.63      6.70 o 
  -8   6  11       20.58       32.74      6.43 o 
  -7   6  11      111.49      125.28      8.77 o 
  -6   6  11       89.09       96.34      7.70 o 
  -5   6  11      227.57      212.17      9.90 o 
  -4   6  11        7.64       11.04      5.59 o 
  -3   6  11       54.89       68.22      7.21 o 
  -2   6  11       13.94       12.94      6.40 o 
  -1   6  11      100.62       86.43      6.29 o 
   0   6  11       58.02       52.44      5.03 o 
   1   6  11      358.18      382.86     11.20 o 
   2   6  11      100.03       92.09      8.37 o 
   3   6  11      191.91      200.26     10.38 o 
   4   6  11       23.12       24.90      7.23 o 
   5   6  11       15.33        7.71      7.28 o 
   6   6  11       13.52       17.93      7.31 o 
   7   6  11       20.08       31.38      7.90 o 
 -10   7  11       26.62       26.96      7.47 o 
  -9   7  11        4.58        2.94      6.65 o 
  -8   7  11       22.73       25.98      7.38 o 
  -7   7  11       10.76       20.27      6.69 o 
  -6   7  11       14.12       10.75      6.87 o 
  -5   7  11       11.80       21.72      7.58 o 
  -4   7  11        6.89        5.53      6.78 o 
  -3   7  11      128.87      107.81      9.81 o 
  -2   7  11        9.36        8.96      7.64 o 
  -1   7  11       27.83       20.95      7.86 o 
   0   7  11      168.22      163.83      7.10 o 
   1   7  11       18.04       28.49      7.15 o 
   2   7  11        9.90        1.56      7.01 o 
   3   7  11       20.57       27.80      7.60 o 
   4   7  11       53.47       53.52      9.29 o 
   5   7  11        2.02        4.15      7.07 o 
   6   7  11       12.85        3.22      7.68 o 
  -8   8  11        6.48        5.50      7.64 o 
  -7   8  11        7.29       10.50      7.75 o 
  -6   8  11        9.20        5.03      7.36 o 
  -5   8  11       10.38        3.66      7.12 o 
  -4   8  11        4.18        6.32      7.38 o 
  -3   8  11       88.93       75.23      9.65 o 
  -2   8  11       17.54       14.02      8.40 o 
  -1   8  11      123.56      129.43     10.43 o 
   0   8  11       91.31       55.51     37.81 o 
   1   8  11        7.86        5.09      7.02 o 
   2   8  11        9.64       14.46      7.10 o 
   3   8  11        4.80        4.57      7.12 o 
   4   8  11        3.33        1.07      7.34 o 
   5   8  11        0.42        3.66      7.22 o 
  -6   9  11        1.67        2.94      8.22 o 
  -5   9  11       18.81       25.29      8.19 o 
  -4   9  11        3.90       15.00      8.05 o 
  -3   9  11        3.87        0.74      8.58 o 
  -2   9  11       23.82       31.36      8.52 o 
  -1   9  11       50.91       41.90      9.59 o 
   0   9  11        3.41        0.73      5.87 o 
   1   9  11        0.32        0.76      8.07 o 
   2   9  11       17.31       10.16      8.39 o 
   3   9  11        0.58        1.14      8.01 o 
 -13   0  12        9.00       11.86      5.81 o 
 -12   0  12       22.76       32.85      6.65 o 
 -11   0  12      120.46      109.85      8.16 o 
 -10   0  12        0.27        7.81      7.81 o 
  -9   0  12      131.87      122.24      9.25 o 
  -8   0  12       75.70       87.72      7.31 o 
  -7   0  12        0.04        1.20      5.13 o 
  -6   0  12       77.29       70.10      5.58 o 
  -5   0  12       10.84       14.34      3.69 o 
  -4   0  12        4.77        2.97      3.67 o 
  -3   0  12        2.08        5.88      3.43 o 
  -2   0  12      384.69      415.05      9.02 o 
  -1   0  12       69.33       61.15      5.01 o 
   0   0  12      683.95      757.39     23.76 o 
   1   0  12       58.63       53.32      5.13 o 
   2   0  12      164.24      172.98      7.09 o 
   3   0  12      166.04      144.36      7.08 o 
   4   0  12        3.09        1.69      4.50 o 
   5   0  12        1.80        2.26      5.13 o 
   6   0  12       13.65       13.94      5.57 o 
   7   0  12        7.13       13.42      5.46 o 
   8   0  12        1.35        4.52      6.04 o 
   9   0  12        3.75       11.17      5.84 o 
 -13   1  12        6.41        9.13      6.71 o 
 -12   1  12        7.16        6.94      6.94 o 
 -11   1  12       11.35       11.62      6.82 o 
 -10   1  12       84.37       84.53      8.37 o 
  -9   1  12      568.69      554.12     14.17 o 
  -8   1  12       35.76       38.31      6.55 o 
  -7   1  12      383.08      316.76      4.29 o 
  -6   1  12      105.75      116.86      6.25 o 
  -5   1  12       20.82       27.64      4.13 o 
  -4   1  12      270.42      297.53      8.35 o 
  -3   1  12       90.68      112.64      5.56 o 
  -2   1  12       76.68       77.09      5.23 o 
  -1   1  12      244.16      249.36      7.99 o 
   0   1  12       52.62       54.69      4.38 o 
   1   1  12      179.20      187.06      7.32 o 
   2   1  12      427.19      434.56     10.63 o 
   3   1  12       76.03       79.45      6.41 o 
   4   1  12       84.28      107.27      7.12 o 
   5   1  12       21.35       16.46      5.27 o 
   6   1  12       66.40       56.46      7.25 o 
   7   1  12       28.41       30.29      6.74 o 
   8   1  12        3.13       15.41      6.49 o 
   9   1  12        1.31        4.36      6.41 o 
 -13   2  12        0.12        7.47      5.87 o 
 -12   2  12       21.84       19.96      7.17 o 
 -11   2  12        3.46        9.28      5.84 o 
 -10   2  12       30.68       31.60      6.63 o 
  -9   2  12      113.52      105.06      8.78 o 
  -8   2  12       99.35      111.73      7.74 o 
  -7   2  12      131.46      155.53      7.66 o 
  -6   2  12       28.92       24.80      4.93 o 
  -5   2  12      382.38      414.94      8.72 o 
  -4   2  12      613.43      664.79     10.25 o 
  -3   2  12      266.88      279.88      3.82 o 
  -2   2  12      362.52      333.69      9.24 o 
  -1   2  12        9.58       14.97      4.37 o 
   0   2  12      179.76      206.49      7.16 o 
   1   2  12       86.57       83.56      6.37 o 
   2   2  12       66.32       48.71      5.71 o 
   3   2  12        0.19        0.88      4.71 o 
   4   2  12       14.89       25.41      5.19 o 
   5   2  12        8.45       11.95      5.32 o 
   6   2  12       12.77       24.88      6.52 o 
   7   2  12       68.27       59.33      8.81 o 
   8   2  12        2.09        9.37      7.27 o 
   9   2  12        6.39       13.62      6.98 o 
 -12   3  12        6.05        0.32      6.84 o 
 -11   3  12       12.26        7.31      6.50 o 
 -10   3  12        4.68        2.81      6.35 o 
  -9   3  12       54.73       36.11      7.32 o 
  -8   3  12      182.26      212.69      9.45 o 
  -7   3  12       29.85       37.66      6.03 o 
  -6   3  12      228.66      233.93      7.51 o 
  -5   3  12      231.73      219.03      8.88 o 
  -4   3  12       12.89       18.21      4.42 o 
  -3   3  12       83.25       79.53      5.59 o 
  -2   3  12      403.59      425.20     10.02 o 
  -1   3  12       44.45       52.22      5.22 o 
   0   3  12       56.96       53.12      3.87 o 
   1   3  12        6.18       12.45      4.95 o 
   2   3  12      107.53      120.33      6.33 o 
   3   3  12       44.25       48.54      5.49 o 
   4   3  12      106.52      110.95      8.08 o 
   5   3  12      129.76      158.27      9.14 o 
   6   3  12       25.46       40.53      7.73 o 
   7   3  12      109.00      132.48      9.93 o 
   8   3  12       11.00       14.38      7.70 o 
   9   3  12        3.34        5.88      7.31 o 
 -12   4  12        0.04        1.98      6.15 o 
 -11   4  12       11.87        1.23      7.31 o 
 -10   4  12       15.32       13.16      6.77 o 
  -9   4  12       14.67       18.17      5.67 o 
  -8   4  12       84.43       87.30      7.77 o 
  -7   4  12       98.95       93.63      6.97 o 
  -6   4  12      100.11       95.66      6.70 o 
  -5   4  12      133.17      121.47      6.90 o 
  -4   4  12      338.54      308.48     11.51 o 
  -3   4  12      206.02      196.83      7.06 o 
  -2   4  12       39.18       34.12      5.30 o 
  -1   4  12       79.01       93.73      6.47 o 
   0   4  12      248.64      287.20      6.79 o 
   1   4  12        7.72        5.60      5.60 o 
   2   4  12       37.03       32.96      6.22 o 
   3   4  12       12.52       14.23      5.74 o 
   4   4  12       22.53       27.29      6.77 o 
   5   4  12       96.88       95.16      8.94 o 
   6   4  12       15.09       12.03      7.88 o 
   7   4  12        9.25       19.95      7.53 o 
   8   4  12        3.47        6.76      7.31 o 
 -11   5  12       21.56       18.09      7.31 o 
 -10   5  12        7.30       14.11      6.12 o 
  -9   5  12       44.99       58.37      7.24 o 
  -8   5  12        5.78        1.36      6.06 o 
  -7   5  12      104.44      103.45      8.18 o 
  -6   5  12       68.26       53.51      6.84 o 
  -5   5  12      186.77      172.76      9.46 o 
  -4   5  12      143.29      129.19      8.17 o 
  -3   5  12      195.23      212.03      8.85 o 
  -2   5  12       88.94       74.64      7.25 o 
  -1   5  12      147.47      167.12      8.65 o 
   0   5  12      231.02      220.96      6.81 o 
   1   5  12       41.16       36.86      7.26 o 
   2   5  12       71.80       73.85      7.91 o 
   3   5  12       96.51       91.01      8.03 o 
   4   5  12       10.64        7.32      7.57 o 
   5   5  12       14.03        1.25      7.59 o 
   6   5  12       26.51       21.27      7.82 o 
   7   5  12       39.36       43.74      8.75 o 
   8   5  12       16.05       25.04      7.04 o 
 -10   6  12        3.04        3.54      6.68 o 
  -9   6  12        3.98       20.13      6.60 o 
  -8   6  12        1.16        3.57      6.49 o 
  -7   6  12       77.64       65.78      7.90 o 
  -6   6  12       30.87       38.56      7.02 o 
  -5   6  12       10.32        8.36      6.46 o 
  -4   6  12      172.19      201.04      9.75 o 
  -3   6  12      175.48      173.73      9.15 o 
  -2   6  12      260.42      258.58     10.56 o 
  -1   6  12      255.06      254.75     10.37 o 
   0   6  12       71.80       78.23     10.69 o 
   1   6  12       76.62       82.10      8.59 o 
   2   6  12      120.04      117.02      7.04 o 
   3   6  12       24.51       26.33      7.71 o 
   4   6  12       16.17       17.17      7.07 o 
   5   6  12       53.37       68.25      8.51 o 
   6   6  12       18.10       14.34      7.60 o 
   7   6  12        6.46        4.34      7.57 o 
  -9   7  12        2.93        6.79      6.79 o 
  -8   7  12       29.79       27.44      7.33 o 
  -7   7  12        3.30        7.23      6.18 o 
  -6   7  12       18.53       30.32      6.88 o 
  -5   7  12        1.67        3.36      6.78 o 
  -4   7  12      180.47      163.44     10.95 o 
  -3   7  12       58.94       61.81      8.81 o 
  -2   7  12       97.10      102.90      8.72 o 
  -1   7  12       16.44       18.03      7.50 o 
   0   7  12       25.07       21.66      5.46 o 
   1   7  12        1.27        7.25      7.25 o 
   2   7  12       15.34       33.91      7.20 o 
   3   7  12       57.98       49.64      8.34 o 
   4   7  12       86.77       81.34      9.51 o 
   5   7  12        4.29        8.53      7.85 o 
   6   7  12       17.36       14.23      7.18 o 
  -8   8  12       15.90       17.43      7.16 o 
  -7   8  12       17.53       16.62      8.08 o 
  -6   8  12        8.46        4.82      7.93 o 
  -5   8  12        0.16        2.40      7.38 o 
  -4   8  12       43.84       42.74      8.84 o 
  -3   8  12        8.72        3.47      7.90 o 
  -2   8  12       32.74       30.23      8.87 o 
  -1   8  12       29.61       30.25      8.75 o 
   0   8  12       35.95       36.26      7.53 o 
   1   8  12        2.36        1.06      7.08 o 
   2   8  12        1.59        4.98      7.17 o 
   3   8  12       19.53       13.40      7.48 o 
   4   8  12        6.98        2.21      7.85 o 
  -5   9  12        4.35       17.95      8.00 o 
  -4   9  12        2.66        5.00      8.07 o 
  -3   9  12       33.02       22.47      9.63 o 
  -2   9  12       21.65       19.79      9.04 o 
  -1   9  12       35.76       54.71      9.12 o 
   0   9  12        1.03        3.88      5.56 o 
   1   9  12       23.29       25.09      7.76 o 
   2   9  12        5.17        3.86      8.14 o 
 -13   0  13        6.63        8.90      5.71 o 
 -12   0  13        8.35        0.29      5.78 o 
 -11   0  13       32.07       28.88      6.59 o 
 -10   0  13       85.18       83.14      6.10 o 
  -9   0  13      631.53      581.75      8.60 o 
  -8   0  13        2.54        6.74      5.90 o 
  -7   0  13       80.32       88.93      6.69 o 
  -6   0  13        0.01        1.55      4.18 o 
  -5   0  13      211.78      187.74      7.19 o 
  -4   0  13      801.78      803.30     12.78 o 
  -3   0  13      305.63      312.90      8.24 o 
  -2   0  13      213.50      190.05      7.15 o 
  -1   0  13      243.29      234.00      7.76 o 
   0   0  13      227.99      202.25      5.65 o 
   1   0  13      185.63      184.51      7.86 o 
   2   0  13        1.80        0.71      4.67 o 
   3   0  13        0.10        4.49      4.97 o 
   4   0  13        1.77        1.12      4.70 o 
   5   0  13       42.99       32.10      5.43 o 
   6   0  13       16.44       21.01      5.84 o 
   7   0  13        0.18        2.17      5.44 o 
   8   0  13        2.48        5.21      5.82 o 
   9   0  13        5.52       15.22      5.70 o 
 -13   1  13        1.76        2.73      6.89 o 
 -12   1  13       24.25       13.29      7.63 o 
 -11   1  13       12.67       13.98      6.69 o 
 -10   1  13       70.83       66.56      7.47 o 
  -9   1  13      271.77      288.61     11.23 o 
  -8   1  13      379.12      373.18     11.69 o 
  -7   1  13       49.86       35.53      5.03 o 
  -6   1  13       13.09       12.70      5.12 o 
  -5   1  13       38.44       43.95      4.80 o 
  -4   1  13      476.44      442.05     10.22 o 
  -3   1  13        6.18       15.24      4.04 o 
  -2   1  13      401.31      425.52      9.75 o 
  -1   1  13       93.95       87.70      5.95 o 
   0   1  13      421.49      439.21      7.56 o 
   1   1  13       11.22        9.55      4.96 o 
   2   1  13      127.17      120.29      7.23 o 
   3   1  13        5.42        8.77      4.47 o 
   4   1  13        2.73        6.27      5.20 o 
   5   1  13       22.87       35.61      5.86 o 
   6   1  13       31.19       35.60      6.74 o 
   7   1  13        7.96        5.73      6.96 o 
   8   1  13       24.09       14.16      6.89 o 
   9   1  13        0.57        1.71      6.17 o 
 -13   2  13        7.09       21.79      6.80 o 
 -12   2  13        0.21        2.27      6.61 o 
 -11   2  13        3.44        1.21      6.45 o 
 -10   2  13       14.63       11.25      6.74 o 
  -9   2  13       22.43       20.10      6.56 o 
  -8   2  13       90.24      108.01      8.06 o 
  -7   2  13       10.36       12.22      5.09 o 
  -6   2  13       68.73       69.41      5.45 o 
  -5   2  13       35.65       23.68      5.02 o 
  -4   2  13      205.18      201.50      7.37 o 
  -3   2  13      104.62       74.74      4.06 o 
  -2   2  13        4.86        3.64      4.14 o 
  -1   2  13       78.33       60.93      6.20 o 
   0   2  13      688.14      634.55      8.86 o 
   1   2  13      115.21       99.72      6.54 o 
   2   2  13       63.81       67.28      5.76 o 
   3   2  13      126.19      119.17      7.31 o 
   4   2  13       34.69       42.37      6.20 o 
   5   2  13        0.22        8.50      5.99 o 
   6   2  13       21.63       18.91      6.93 o 
   7   2  13       16.13       13.78      8.05 o 
   8   2  13        0.13       11.15      6.99 o 
   9   2  13        3.00        7.15      7.15 o 
 -12   3  13       10.40       11.43      6.84 o 
 -11   3  13       32.96       24.61      6.72 o 
 -10   3  13       10.83        3.14      5.73 o 
  -9   3  13       72.84       63.39      7.56 o 
  -8   3  13      344.35      370.43     11.63 o 
  -7   3  13       35.86       25.15      5.86 o 
  -6   3  13       84.52       98.01      6.45 o 
  -5   3  13      233.19      274.92      7.86 o 
  -4   3  13       68.59       58.19      5.23 o 
  -3   3  13        0.04        2.15      4.59 o 
  -2   3  13      337.43      370.28     10.00 o 
  -1   3  13      142.96      116.77      7.01 o 
   0   3  13        0.09        3.57      3.57 o 
   1   3  13      289.63      274.16      9.70 o 
   2   3  13      226.09      236.95      9.46 o 
   3   3  13       52.79       54.48      6.14 o 
   4   3  13      177.92      186.84      9.35 o 
   5   3  13       32.84       30.92      7.30 o 
   6   3  13      140.26      118.46      9.48 o 
   7   3  13       26.75       31.21      7.87 o 
   8   3  13        4.71        1.47      7.28 o 
 -12   4  13        1.00        0.67      6.14 o 
 -11   4  13       12.08        1.91      6.32 o 
 -10   4  13       25.54       13.65      6.78 o 
  -9   4  13       35.63       50.04      6.91 o 
  -8   4  13      137.07      149.72      8.85 o 
  -7   4  13       46.94       51.26      6.43 o 
  -6   4  13       98.49       86.97      7.03 o 
  -5   4  13      160.40      176.63      7.99 o 
  -4   4  13      154.72      139.95      7.85 o 
  -3   4  13      116.89       99.60      7.13 o 
  -2   4  13       19.97       33.29      5.77 o 
  -1   4  13      229.18      236.14      9.29 o 
   0   4  13      527.93      554.41     14.61 o 
   1   4  13       23.12       22.91      6.36 o 
   2   4  13      441.38      432.92     12.73 o 
   3   4  13       57.68       64.98      8.05 o 
   4   4  13       16.47       22.16      6.97 o 
   5   4  13       46.01       54.76      7.82 o 
   6   4  13       42.98       23.87      8.09 o 
   7   4  13        8.32        7.68      7.68 o 
   8   4  13        0.49        5.51      7.14 o 
 -11   5  13        0.02        4.23      6.66 o 
 -10   5  13       10.47       13.04      6.09 o 
  -9   5  13       27.09       19.47      6.63 o 
  -8   5  13       96.97       81.28      8.05 o 
  -7   5  13      102.35       93.11      8.05 o 
  -6   5  13        8.69        7.97      5.75 o 
  -5   5  13       80.99       71.60      7.14 o 
  -4   5  13       25.50       32.97      6.46 o 
  -3   5  13       43.35       50.07      6.65 o 
  -2   5  13      205.68      220.94      9.69 o 
  -1   5  13      229.06      239.61      9.99 o 
   0   5  13      184.34      189.30      6.97 o 
   1   5  13      396.50      446.15     13.00 o 
   2   5  13       59.70       53.45      7.49 o 
   3   5  13       80.49       77.76      8.38 o 
   4   5  13       19.84       16.70      7.25 o 
   5   5  13       32.16       36.06      7.16 o 
   6   5  13       19.61       19.36      7.05 o 
   7   5  13        7.70       10.82      6.97 o 
 -10   6  13       14.76       20.84      7.03 o 
  -9   6  13        0.76        2.52      6.23 o 
  -8   6  13        8.66        3.64      6.72 o 
  -7   6  13       35.35       28.29      7.37 o 
  -6   6  13        0.82        4.01      6.03 o 
  -5   6  13      122.46      122.39      9.13 o 
  -4   6  13        2.27        5.29      6.62 o 
  -3   6  13       93.84      100.48      8.54 o 
  -2   6  13       16.56       17.60      7.47 o 
  -1   6  13       75.51       92.77      8.84 o 
   0   6  13       93.31       91.67      7.17 o 
   1   6  13       39.70       50.13      7.33 o 
   2   6  13       94.75       89.49      8.86 o 
   3   6  13       60.04       76.73      7.92 o 
   4   6  13       24.60       22.65      6.90 o 
   5   6  13       32.17       33.71      8.43 o 
   6   6  13        1.08        9.02      7.11 o 
  -9   7  13        6.09        6.33      6.55 o 
  -8   7  13        1.80        1.31      6.64 o 
  -7   7  13       34.28       29.19      7.78 o 
  -6   7  13        6.78        3.20      7.30 o 
  -5   7  13       21.69       17.16      7.32 o 
  -4   7  13        0.80        2.87      6.84 o 
  -3   7  13       24.91       13.95      8.12 o 
  -2   7  13       39.02       39.79      8.39 o 
  -1   7  13       31.08       34.28      7.52 o 
   0   7  13       28.97       34.89      8.26 o 
   1   7  13        3.58        4.30      7.36 o 
   2   7  13       28.04       43.17      7.75 o 
   3   7  13        3.00        8.11      8.11 o 
   4   7  13       14.96       11.77      7.80 o 
   5   7  13       21.44       25.97      7.89 o 
  -7   8  13       31.42       37.15      8.69 o 
  -6   8  13        3.32        2.83      7.09 o 
  -5   8  13       30.71       38.40      7.93 o 
  -4   8  13       10.14        5.36      7.93 o 
  -3   8  13       17.50       30.44      8.43 o 
  -2   8  13       44.89       54.63      8.96 o 
  -1   8  13       49.81       58.05      8.68 o 
   0   8  13        9.33        5.38      5.75 o 
   1   8  13       12.69       17.86      7.93 o 
   2   8  13        0.65        7.84      7.84 o 
   3   8  13        6.11        4.08      7.45 o 
  -4   9  13       14.56       14.19      8.59 o 
  -3   9  13       10.38        9.93      8.86 o 
  -2   9  13        8.24        7.56      8.89 o 
  -1   9  13        4.68        2.38      8.77 o 
   0   9  13        1.23        1.02      5.85 o 
 -13   0  14        7.96        7.42      6.04 o 
 -12   0  14       12.70       11.04      5.97 o 
 -11   0  14        2.02        0.28      5.72 o 
 -10   0  14       35.19       29.45      5.12 o 
  -9   0  14      121.04       99.60      6.58 o 
  -8   0  14      316.03      326.65     10.73 o 
  -7   0  14      115.76      112.02      7.24 o 
  -6   0  14       10.51        7.88      5.32 o 
  -5   0  14       35.52       38.07      4.36 o 
  -4   0  14      268.84      280.02      8.73 o 
  -3   0  14      100.52       91.48      6.12 o 
  -2   0  14        8.69        1.68      4.56 o 
  -1   0  14      262.91      325.53      9.27 o 
   0   0  14      135.32      121.03      8.58 o 
   1   0  14       89.44       98.96      6.95 o 
   2   0  14        7.28        2.62      4.58 o 
   3   0  14       36.50       34.77      5.80 o 
   4   0  14       51.81       45.68      5.86 o 
   5   0  14        2.77        5.22      5.22 o 
   6   0  14        4.68        3.20      5.44 o 
   7   0  14       24.44       27.27      6.30 o 
   8   0  14       11.51        4.11      5.93 o 
 -12   1  14       13.64       15.09      7.31 o 
 -11   1  14       18.44       18.31      7.31 o 
 -10   1  14       28.75       32.12      7.12 o 
  -9   1  14       85.36       77.12      8.45 o 
  -8   1  14      549.59      570.62     15.48 o 
  -7   1  14       82.69       73.86      6.76 o 
  -6   1  14        7.26       14.16      4.81 o 
  -5   1  14      111.85      124.54      6.20 o 
  -4   1  14      105.64      121.47      6.14 o 
  -3   1  14      278.86      289.45      9.14 o 
  -2   1  14      257.00      257.28      8.46 o 
  -1   1  14       35.05       31.34      5.83 o 
   0   1  14       96.78       93.68      5.23 o 
   1   1  14       29.78       20.11      5.77 o 
   2   1  14       45.28       40.32      5.71 o 
   3   1  14       11.50        5.08      5.42 o 
   4   1  14      111.47      106.73      8.29 o 
   5   1  14        0.07        4.92      5.50 o 
   6   1  14       51.93       50.51      7.24 o 
   7   1  14       56.00       60.84      7.24 o 
   8   1  14        2.47        8.18      5.96 o 
 -12   2  14        1.45        1.96      5.99 o 
 -11   2  14       15.58       13.00      6.10 o 
 -10   2  14       18.63       18.44      6.64 o 
  -9   2  14       32.36       26.99      6.39 o 
  -8   2  14        0.79        7.18      5.97 o 
  -7   2  14      119.77      124.32      7.62 o 
  -6   2  14       79.61       70.95      6.18 o 
  -5   2  14       51.35       57.67      6.29 o 
  -4   2  14      147.76      148.86      7.20 o 
  -3   2  14      104.69       94.41      4.69 o 
  -2   2  14      110.14      117.20      6.74 o 
  -1   2  14       25.16       18.12      5.22 o 
   0   2  14       94.06       91.06      5.99 o 
   1   2  14       41.07       50.77      6.78 o 
   2   2  14      169.04      152.99      8.31 o 
   3   2  14       21.73       19.16      5.85 o 
   4   2  14       46.41       50.16      7.19 o 
   5   2  14       24.42       28.01      7.28 o 
   6   2  14       33.08       19.57      7.87 o 
   7   2  14       11.61        7.36      7.79 o 
   8   2  14       23.17       25.21      7.41 o 
 -12   3  14        1.47        2.30      6.52 o 
 -11   3  14        0.09        5.61      6.40 o 
 -10   3  14        9.11       13.76      6.47 o 
  -9   3  14       42.07       45.70      7.06 o 
  -8   3  14      139.37      140.46      8.16 o 
  -7   3  14      310.03      321.18     10.93 o 
  -6   3  14      176.98      179.84      8.23 o 
  -5   3  14      238.05      230.15      8.52 o 
  -4   3  14       25.53       42.70      5.39 o 
  -3   3  14      186.57      213.73      8.81 o 
  -2   3  14       89.26      106.29      6.99 o 
  -1   3  14      400.49      421.21     11.63 o 
   0   3  14      146.60      132.77      5.97 o 
   1   3  14      342.08      334.87     10.90 o 
   2   3  14        4.33        2.75      6.34 o 
   3   3  14       41.03       42.54      7.42 o 
   4   3  14       35.65       27.18      7.29 o 
   5   3  14       19.14       17.17      7.64 o 
   6   3  14       12.73       15.45      7.51 o 
   7   3  14        2.50        2.12      7.66 o 
   8   3  14       11.15       13.82      7.71 o 
 -11   4  14       26.98       18.45      6.36 o 
 -10   4  14        5.71       12.69      5.66 o 
  -9   4  14       67.81       64.27      7.39 o 
  -8   4  14        0.94        0.00      6.18 o 
  -7   4  14       43.50       36.22      6.24 o 
  -6   4  14       38.30       27.09      6.12 o 
  -5   4  14       52.97       59.26      6.82 o 
  -4   4  14       15.90       15.25      5.91 o 
  -3   4  14      111.98      109.63      8.34 o 
  -2   4  14      328.23      332.94     11.28 o 
  -1   4  14      226.59      235.84      9.80 o 
   0   4  14      127.33      136.35     11.00 o 
   1   4  14      259.85      219.66     10.75 o 
   2   4  14      143.34      124.67      9.09 o 
   3   4  14       20.94       27.44      6.69 o 
   4   4  14       18.15       25.05      7.26 o 
   5   4  14       29.64       12.06      7.57 o 
   6   4  14        5.76        9.35      7.55 o 
   7   4  14        3.49        3.62      7.66 o 
 -11   5  14        5.41       12.73      6.29 o 
 -10   5  14       22.42       19.84      7.09 o 
  -9   5  14        7.87        7.26      5.99 o 
  -8   5  14        4.09        2.02      6.84 o 
  -7   5  14       33.91       25.37      6.84 o 
  -6   5  14      113.94      116.84      8.33 o 
  -5   5  14       74.83       74.63      7.69 o 
  -4   5  14      182.72      173.31      9.43 o 
  -3   5  14       29.44       25.52      6.68 o 
  -2   5  14       59.27       65.94      7.30 o 
  -1   5  14      243.12      245.17     10.82 o 
   0   5  14      157.16      175.06      7.06 o 
   1   5  14       22.62       24.15      7.40 o 
   2   5  14       22.55       18.77      7.16 o 
   3   5  14       21.82       30.21      7.52 o 
   4   5  14       21.21       11.07      7.03 o 
   5   5  14        1.06        8.91      6.61 o 
   6   5  14        1.34        3.22      7.23 o 
 -10   6  14        7.54        5.59      6.88 o 
  -9   6  14        6.03        1.27      6.48 o 
  -8   6  14       25.56       32.18      7.09 o 
  -7   6  14       11.30        1.21      6.75 o 
  -6   6  14       43.34       59.59      7.76 o 
  -5   6  14       27.29       20.68      7.29 o 
  -4   6  14       21.13       11.45      7.08 o 
  -3   6  14       57.92       59.35      7.72 o 
  -2   6  14        3.72        1.20      7.10 o 
  -1   6  14       83.97       80.01      8.47 o 
   0   6  14       13.55       12.35      5.25 o 
   1   6  14       46.45       41.76      7.84 o 
   2   6  14        3.71        4.82      7.66 o 
   3   6  14       13.23        9.35      7.07 o 
   4   6  14        7.77       15.26      6.97 o 
   5   6  14       10.39       22.27      7.28 o 
   6   6  14        1.04        5.90      7.40 o 
  -8   7  14        7.52        1.69      7.37 o 
  -7   7  14       38.93       34.73      8.11 o 
  -6   7  14        8.47        3.00      7.29 o 
  -5   7  14       97.88       95.57      9.35 o 
  -4   7  14       40.60       29.11      7.67 o 
  -3   7  14        7.65        9.61      7.17 o 
  -2   7  14       32.08       30.96      7.53 o 
  -1   7  14       30.50       40.27      8.57 o 
   0   7  14       24.43       24.96      5.47 o 
   1   7  14       12.65        6.20      7.76 o 
   2   7  14        7.00       10.53      6.98 o 
   3   7  14       11.21       15.44      7.74 o 
   4   7  14       11.63        7.93      7.93 o 
  -6   8  14       23.80       16.00      8.68 o 
  -5   8  14       10.04       20.89      8.36 o 
  -4   8  14       11.03       11.78      8.25 o 
  -3   8  14        4.07        7.41      7.89 o 
  -2   8  14        3.73       16.36      8.05 o 
  -1   8  14        3.65        5.59      7.92 o 
   0   8  14        0.13        0.55      5.37 o 
   1   8  14       10.83       14.66      7.24 o 
   2   8  14        9.77       13.23      6.70 o 
 -12   0  15        6.27       13.52      5.78 o 
 -11   0  15        0.08        2.56      5.74 o 
 -10   0  15       61.05       56.09      5.82 o 
  -9   0  15       16.28       21.17      6.01 o 
  -8   0  15        0.36        4.97      6.10 o 
  -7   0  15       69.10       73.43      7.07 o 
  -6   0  15      316.54      328.47      9.18 o 
  -5   0  15        9.24        7.94      5.16 o 
  -4   0  15        0.09        9.42      4.49 o 
  -3   0  15        3.29        0.35      4.73 o 
  -2   0  15       46.16       52.31      5.38 o 
  -1   0  15       33.87       30.46      5.15 o 
   0   0  15      140.29      148.96      5.59 o 
   1   0  15      160.69      161.92      8.54 o 
   2   0  15        0.74        9.13      5.25 o 
   3   0  15      106.52       95.99      7.42 o 
   4   0  15        9.97        6.60      5.47 o 
   5   0  15       17.69       15.62      5.61 o 
   6   0  15        3.56        5.96      5.96 o 
   7   0  15       27.57       25.26      6.00 o 
   8   0  15        2.32        5.33      5.63 o 
 -12   1  15       12.84       28.24      6.27 o 
 -11   1  15        6.91       16.46      6.28 o 
 -10   1  15       69.11       66.80      7.94 o 
  -9   1  15       17.72       14.83      6.73 o 
  -8   1  15      156.42      172.43      8.54 o 
  -7   1  15       46.59       49.94      6.94 o 
  -6   1  15      510.47      499.10     12.82 o 
  -5   1  15       43.91       48.01      6.02 o 
  -4   1  15       47.91       45.99      5.71 o 
  -3   1  15       68.93       81.98      6.11 o 
  -2   1  15       69.68       71.42      5.96 o 
  -1   1  15       74.83       74.71      7.04 o 
   0   1  15      110.20      119.94      5.47 o 
   1   1  15      164.72      158.67      8.37 o 
   2   1  15      132.95      126.44      8.68 o 
   3   1  15       24.22       16.71      5.72 o 
   4   1  15       27.34       32.53      6.62 o 
   5   1  15       33.18       37.18      7.33 o 
   6   1  15       29.75       30.23      6.57 o 
   7   1  15        5.10       11.75      6.46 o 
   8   1  15        4.37        4.96      5.99 o 
 -12   2  15        1.08        0.65      6.66 o 
 -11   2  15        0.49        1.27      6.37 o 
 -10   2  15        7.83       11.85      6.78 o 
  -9   2  15      191.24      189.79      9.97 o 
  -8   2  15      190.05      195.75     10.27 o 
  -7   2  15      323.51      288.00     10.63 o 
  -6   2  15       15.17       12.19      6.28 o 
  -5   2  15       60.36       44.65      5.99 o 
  -4   2  15       98.88       95.37      5.82 o 
  -3   2  15       26.48       22.81      5.15 o 
  -2   2  15       68.13       57.40      6.40 o 
  -1   2  15       93.53       98.61      6.86 o 
   0   2  15      216.48      250.05      6.98 o 
   1   2  15      230.27      222.72     10.16 o 
   2   2  15       85.55       65.81      8.14 o 
   3   2  15       23.69       30.17      6.37 o 
   4   2  15       21.47       37.85      7.54 o 
   5   2  15       20.33       18.15      7.05 o 
   6   2  15        8.49       16.04      7.19 o 
   7   2  15        3.24        6.18      6.67 o 
 -12   3  15        4.55        4.62      6.33 o 
 -11   3  15        1.90       10.44      6.17 o 
 -10   3  15       72.02       78.57      8.13 o 
  -9   3  15       23.27       16.97      6.50 o 
  -8   3  15       44.11       47.83      6.46 o 
  -7   3  15       27.04       26.13      6.67 o 
  -6   3  15       25.10       32.08      6.60 o 
  -5   3  15       62.23       62.90      6.54 o 
  -4   3  15       67.06       76.08      6.52 o 
  -3   3  15        0.14        5.09      5.09 o 
  -2   3  15      183.13      182.82      8.84 o 
  -1   3  15       10.45        9.07      6.74 o 
   0   3  15      447.57      438.53     28.55 o 
   1   3  15      245.15      256.66     10.28 o 
   2   3  15      416.85      436.97     12.93 o 
   3   3  15       35.54       27.61      7.61 o 
   4   3  15       38.80       43.04      7.38 o 
   5   3  15        9.55       25.02      6.73 o 
   6   3  15        4.53        7.69      7.24 o 
   7   3  15        6.76       13.65      7.31 o 
 -11   4  15        3.18        2.26      6.24 o 
 -10   4  15        9.20       14.19      6.48 o 
  -9   4  15        1.82        1.17      5.81 o 
  -8   4  15       28.46       33.69      6.55 o 
  -7   4  15       28.77       39.57      6.38 o 
  -6   4  15      193.73      155.52      9.05 o 
  -5   4  15       18.37       20.61      6.33 o 
  -4   4  15       95.14       96.85      7.71 o 
  -3   4  15      250.21      231.33      9.98 o 
  -2   4  15      203.62      210.42     10.61 o 
  -1   4  15      182.96      208.39     10.22 o 
   0   4  15      450.68      508.70     15.68 o 
   1   4  15      231.18      254.90     11.16 o 
   2   4  15       73.81       67.31      8.73 o 
   3   4  15        4.11       13.71      6.15 o 
   4   4  15       19.18        7.73      6.91 o 
   5   4  15        8.30        4.08      7.15 o 
   6   4  15        6.75        9.01      7.47 o 
   7   4  15        4.32        5.60      8.31 o 
 -10   5  15        2.75        6.68      6.68 o 
  -9   5  15        4.53        1.85      6.83 o 
  -8   5  15       25.92       12.57      7.00 o 
  -7   5  15       35.12       48.82      6.89 o 
  -6   5  15        2.20        1.44      6.38 o 
  -5   5  15       66.92       65.95      7.56 o 
  -4   5  15      110.10      120.31      8.31 o 
  -3   5  15       30.03       25.77      7.05 o 
  -2   5  15       69.72       63.30      8.29 o 
  -1   5  15      171.33      157.07     10.23 o 
   0   5  15        4.99        6.38      8.69 o 
   1   5  15       20.89       25.40      7.31 o 
   2   5  15       66.14       76.22      7.77 o 
   3   5  15        8.37       14.00      7.36 o 
   4   5  15       10.13        6.13      7.62 o 
   5   5  15       23.82       23.84      7.32 o 
   6   5  15       11.71       11.07      7.46 o 
  -9   6  15        7.99        7.19      6.88 o 
  -8   6  15       41.91       43.03      7.13 o 
  -7   6  15        5.01        0.62      6.56 o 
  -6   6  15        8.06       14.37      6.62 o 
  -5   6  15        9.11        9.61      6.88 o 
  -4   6  15       24.60       13.90      6.57 o 
  -3   6  15        3.00        3.72      6.77 o 
  -2   6  15       54.42       60.76      7.84 o 
  -1   6  15       18.46       10.70      7.07 o 
   0   6  15       84.73       83.54     11.54 o 
   1   6  15       70.93       67.60      8.65 o 
   2   6  15       10.49        5.41      7.31 o 
   3   6  15        3.86        0.36      7.25 o 
   4   6  15        1.12        2.54      7.27 o 
   5   6  15       23.44       18.12      8.45 o 
  -8   7  15        7.82       12.03      7.48 o 
  -7   7  15       22.21       21.62      7.95 o 
  -6   7  15        2.77        7.89      6.87 o 
  -5   7  15        7.65        6.18      7.30 o 
  -4   7  15        9.52        3.79      7.71 o 
  -3   7  15        6.04        6.57      7.04 o 
  -2   7  15        9.26        6.25      7.78 o 
  -1   7  15       29.96       34.32      7.90 o 
   0   7  15       34.61       48.63      5.45 o 
   1   7  15       18.57       10.40      8.24 o 
   2   7  15        1.03        0.74      7.40 o 
   3   7  15        0.47       10.38      6.96 o 
  -5   8  15       32.41       38.06      8.49 o 
  -4   8  15        1.08        4.57      8.22 o 
  -3   8  15       21.21        8.02      8.78 o 
  -2   8  15        7.31        7.66      7.53 o 
  -1   8  15        4.49        8.44      8.08 o 
   0   8  15       23.58       21.25      5.84 o 
   1   8  15        2.49        3.87      7.82 o 
 -12   0  16        7.04       19.03      6.02 o 
 -11   0  16        2.38        2.35      6.04 o 
 -10   0  16        0.71       10.51      6.27 o 
  -9   0  16        4.98        2.45      6.35 o 
  -8   0  16        0.37       12.06      6.32 o 
  -7   0  16       15.46        6.03      6.03 o 
  -6   0  16       26.32       24.19      5.75 o 
  -5   0  16      120.87      107.38      6.86 o 
  -4   0  16       51.44       50.06      6.26 o 
  -3   0  16       88.30       95.14      6.69 o 
  -2   0  16       17.76       13.71      5.02 o 
  -1   0  16        1.34        5.47      5.47 o 
   0   0  16       38.11       39.32      4.32 o 
   1   0  16       80.96       88.67      8.24 o 
   2   0  16       37.67       46.28      7.04 o 
   3   0  16       87.70       93.33      7.01 o 
   4   0  16       69.97       76.67      7.88 o 
   5   0  16        7.23        5.22      5.89 o 
   6   0  16        7.37        4.54      5.46 o 
   7   0  16        0.03        0.57      6.19 o 
 -12   1  16       14.02       21.98      7.12 o 
 -11   1  16       27.82       34.67      7.24 o 
 -10   1  16       11.69       13.20      6.70 o 
  -9   1  16       73.78       72.66      8.12 o 
  -8   1  16      223.95      232.79     10.42 o 
  -7   1  16       50.94       63.29      7.49 o 
  -6   1  16      262.84      263.79     10.38 o 
  -5   1  16       94.51       90.72      7.09 o 
  -4   1  16       33.80       39.76      5.70 o 
  -3   1  16       79.85       91.00      6.85 o 
  -2   1  16        8.53       21.01      5.75 o 
  -1   1  16       39.50       43.33      6.70 o 
   0   1  16      132.57      135.51      6.87 o 
   1   1  16       39.63       49.49      7.60 o 
   2   1  16       51.69       39.27      7.02 o 
   3   1  16        6.65        5.17      6.23 o 
   4   1  16        1.51        2.57      5.94 o 
   5   1  16       32.93       27.99      6.46 o 
   6   1  16       11.95       14.59      6.58 o 
   7   1  16        5.70        0.00      6.43 o 
 -12   2  16       10.29        5.01      6.92 o 
 -11   2  16       17.94       25.34      7.16 o 
 -10   2  16       31.98       32.63      7.76 o 
  -9   2  16        9.17       18.17      6.47 o 
  -8   2  16       48.97       49.70      7.32 o 
  -7   2  16      125.84      116.86      8.26 o 
  -6   2  16       96.07      102.16      7.59 o 
  -5   2  16        4.70        4.74      6.01 o 
  -4   2  16        2.65        4.51      5.03 o 
  -3   2  16      124.80      165.25      8.33 o 
  -2   2  16      105.00       93.19      7.36 o 
  -1   2  16       21.84       15.02      6.05 o 
   0   2  16      115.54      111.66      7.39 o 
   1   2  16       69.02       43.61      9.65 o 
   2   2  16      149.76      175.39      9.40 o 
   3   2  16        4.84        4.67      6.45 o 
   4   2  16       24.86       12.51      7.15 o 
   5   2  16        0.80        4.66      6.95 o 
   6   2  16        0.09        2.84      7.24 o 
   7   2  16        9.00       13.70      6.97 o 
 -11   3  16       14.29       17.99      6.64 o 
 -10   3  16        2.13        3.37      6.65 o 
  -9   3  16       27.62       29.56      6.99 o 
  -8   3  16      105.06       92.64      8.15 o 
  -7   3  16        8.58        5.09      6.39 o 
  -6   3  16       27.94       35.63      6.30 o 
  -5   3  16      213.09      186.02      9.35 o 
  -4   3  16       74.28       62.15      6.47 o 
  -3   3  16      325.61      299.41     11.08 o 
  -2   3  16       26.58       25.48      6.28 o 
  -1   3  16        7.36        3.30      6.15 o 
   0   3  16       52.40       50.18      6.69 o 
   1   3  16       96.73       93.07      9.17 o 
   2   3  16       22.76       19.59      7.66 o 
   3   3  16       63.04       56.54      8.03 o 
   4   3  16        2.60        2.61      7.12 o 
   5   3  16       15.75        5.19      7.29 o 
   6   3  16       14.01        3.64      7.76 o 
 -11   4  16        5.17        2.27      6.85 o 
 -10   4  16       13.74        9.13      6.72 o 
  -9   4  16       11.27        3.63      6.76 o 
  -8   4  16       36.99       30.94      6.71 o 
  -7   4  16       29.10       19.77      7.26 o 
  -6   4  16       74.48       56.10      7.15 o 
  -5   4  16      152.07      155.11      8.99 o 
  -4   4  16       35.75       40.97      6.60 o 
  -3   4  16        7.16        1.88      6.51 o 
  -2   4  16      115.56      133.66      8.07 o 
  -1   4  16       95.50      104.91      8.83 o 
   0   4  16       56.68       54.35      6.49 o 
   1   4  16        3.42        7.38      7.38 o 
   2   4  16      115.54       99.83      9.36 o 
   3   4  16       40.07       42.83      8.13 o 
   4   4  16       14.61       19.69      7.02 o 
   5   4  16        1.69        0.00      7.35 o 
   6   4  16        1.73        4.82      7.38 o 
 -10   5  16        5.98        7.81      6.38 o 
  -9   5  16       12.51        5.71      6.45 o 
  -8   5  16        7.56       19.18      6.16 o 
  -7   5  16       66.34       86.59      8.50 o 
  -6   5  16       36.80       32.16      7.54 o 
  -5   5  16        3.75        7.08      6.06 o 
  -4   5  16       10.38        5.87      6.77 o 
  -3   5  16       52.37       50.26      7.91 o 
  -2   5  16       21.67       20.44      7.10 o 
  -1   5  16       37.32       37.64      6.57 o 
   0   5  16        6.41        3.66      4.70 o 
   1   5  16        8.57        8.23      6.51 o 
   2   5  16        2.17        6.24      6.95 o 
   3   5  16       42.80       44.14      7.69 o 
   4   5  16       29.16       20.59      8.15 o 
   5   5  16        2.17       12.14      7.14 o 
  -9   6  16        3.87        1.67      6.58 o 
  -8   6  16        5.28        7.59      6.75 o 
  -7   6  16       17.25       22.23      7.44 o 
  -6   6  16        3.67        3.26      6.65 o 
  -5   6  16       33.28       23.96      7.55 o 
  -4   6  16       19.77       13.59      7.21 o 
  -3   6  16       61.18       58.51      8.61 o 
  -2   6  16        9.36        0.64      7.13 o 
  -1   6  16       15.97        4.99      6.86 o 
   0   6  16       17.99       19.53      5.09 o 
   1   6  16       21.17       11.68      7.84 o 
   2   6  16       13.28        2.48      7.62 o 
   3   6  16        0.44        2.17      7.33 o 
   4   6  16       11.30       10.40      8.08 o 
  -7   7  16       10.77       18.67      7.38 o 
  -6   7  16       10.15        6.38      7.79 o 
  -5   7  16        3.46       11.36      7.20 o 
  -4   7  16        8.78       22.83      7.65 o 
  -3   7  16       11.96        7.20      8.36 o 
  -2   7  16       14.54       24.22      7.68 o 
  -1   7  16        4.96        0.00      8.08 o 
   0   7  16        6.98        6.82      5.28 o 
   1   7  16       11.77        8.05      8.05 o 
   2   7  16        6.11       12.42      7.34 o 
  -4   8  16        1.31        1.94      8.10 o 
  -3   8  16        0.65        6.66      8.40 o 
  -2   8  16        5.42        7.07      7.91 o 
  -1   8  16       12.54       23.65      8.04 o 
 -11   0  17        1.98        3.88      5.99 o 
 -10   0  17       54.79       56.95      5.95 o 
  -9   0  17       28.60       31.35      6.64 o 
  -8   0  17      166.70      168.19      9.80 o 
  -7   0  17        2.02        7.55      6.54 o 
  -6   0  17       32.70       28.25      6.31 o 
  -5   0  17      115.03      123.08      8.19 o 
  -4   0  17        0.51        0.49      5.29 o 
  -3   0  17       22.67       21.69      5.96 o 
  -2   0  17        8.68       14.23      5.75 o 
  -1   0  17      402.50      408.95     11.82 o 
   0   0  17       33.51       20.98      6.51 o 
   1   0  17       53.44       47.60      7.98 o 
   2   0  17      362.85      346.70     11.82 o 
   3   0  17       10.10        5.16      6.14 o 
   4   0  17        0.01        1.66      5.85 o 
   5   0  17        6.25        2.83      5.73 o 
   6   0  17        2.55        4.91      5.46 o 
 -11   1  17       55.28       63.13      7.93 o 
 -10   1  17       25.49       19.96      6.43 o 
  -9   1  17      102.64      102.95      8.82 o 
  -8   1  17       20.23       19.01      6.57 o 
  -7   1  17       37.50       36.01      6.92 o 
  -6   1  17      111.12      111.16      8.86 o 
  -5   1  17        7.78       12.94      5.95 o 
  -4   1  17        3.39        1.04      5.56 o 
  -3   1  17       31.31       31.61      6.58 o 
  -2   1  17       37.44       45.82      6.51 o 
  -1   1  17       35.99       31.95      6.77 o 
   0   1  17       12.65        2.97      4.96 o 
   1   1  17       81.82       73.58      8.53 o 
   2   1  17       36.40       41.45      7.15 o 
   3   1  17        4.32        6.31      6.14 o 
   4   1  17       43.20       41.84      7.52 o 
   5   1  17       11.53        7.36      6.88 o 
   6   1  17        6.32        2.20      6.19 o 
 -11   2  17        3.69        2.28      6.36 o 
 -10   2  17        7.57        0.63      6.64 o 
  -9   2  17       80.95       74.41      8.06 o 
  -8   2  17       37.95       44.46      7.08 o 
  -7   2  17       33.19       39.30      6.26 o 
  -6   2  17       13.77       18.11      6.43 o 
  -5   2  17       65.82       62.32      7.90 o 
  -4   2  17      140.26      156.64      8.66 o 
  -3   2  17      133.17      114.52      8.52 o 
  -2   2  17      143.82      148.14      9.12 o 
  -1   2  17      430.12      418.51     12.62 o 
   0   2  17      102.42       99.63      6.74 o 
   1   2  17      307.71      347.19     11.67 o 
   2   2  17       81.20       79.92      8.55 o 
   3   2  17        8.34        6.83      7.15 o 
   4   2  17        5.49        7.22      6.87 o 
   5   2  17        4.63       14.89      6.57 o 
   6   2  17        9.20        3.58      6.96 o 
 -11   3  17       11.90       17.94      6.30 o 
 -10   3  17       51.26       49.42      8.19 o 
  -9   3  17        1.10        5.77      5.89 o 
  -8   3  17       12.71       22.75      6.35 o 
  -7   3  17       95.97      106.15      7.96 o 
  -6   3  17       18.77       13.43      6.35 o 
  -5   3  17      222.67      214.08     10.57 o 
  -4   3  17       72.58       81.37      7.38 o 
  -3   3  17      124.16      130.74      9.41 o 
  -2   3  17       33.93       41.94      7.07 o 
  -1   3  17       36.52       27.39      7.08 o 
   0   3  17       39.83       28.06      5.09 o 
   1   3  17       16.26        7.93      7.93 o 
   2   3  17       10.61       21.81      6.66 o 
   3   3  17       12.00       20.70      6.56 o 
   4   3  17        0.05        3.07      6.39 o 
   5   3  17        0.20        0.35      7.02 o 
   6   3  17        0.26        7.12      7.12 o 
 -10   4  17       14.19        5.76      6.84 o 
  -9   4  17       31.23       33.99      7.21 o 
  -8   4  17       17.16       10.60      6.38 o 
  -7   4  17       10.86       22.47      6.58 o 
  -6   4  17        6.11        1.45      6.72 o 
  -5   4  17       54.73       59.26      7.88 o 
  -4   4  17       58.31       72.58      7.26 o 
  -3   4  17        4.56        2.29      6.45 o 
  -2   4  17        9.33        8.92      6.88 o 
  -1   4  17       98.73      100.86      8.94 o 
   0   4  17       11.78       15.51      4.68 o 
   1   4  17       46.76       44.21      7.48 o 
   2   4  17       14.82        3.58      7.55 o 
   3   4  17        5.71       12.53      6.75 o 
   4   4  17        0.03        1.06      7.13 o 
   5   4  17       11.60       10.32      7.38 o 
  -9   5  17        1.55       14.29      6.42 o 
  -8   5  17        6.65        4.15      6.44 o 
  -7   5  17       27.68       25.48      7.41 o 
  -6   5  17        3.67        2.50      6.54 o 
  -5   5  17       37.36       48.60      7.10 o 
  -4   5  17        8.01        4.02      6.54 o 
  -3   5  17       21.13        9.61      7.37 o 
  -2   5  17       35.41       33.50      8.29 o 
  -1   5  17        1.43       13.98      6.93 o 
   0   5  17       30.41       26.79      5.47 o 
   1   5  17       10.40       21.04      6.92 o 
   2   5  17       15.92       12.08      6.99 o 
   3   5  17        3.35        1.43      6.91 o 
   4   5  17        0.42        1.10      6.82 o 
  -8   6  17        4.48        5.07      7.15 o 
  -7   6  17        2.73        1.35      7.22 o 
  -6   6  17       29.68       25.92      7.89 o 
  -5   6  17       14.09       15.16      7.26 o 
  -4   6  17       46.35       51.39      7.87 o 
  -3   6  17        3.50       10.21      7.17 o 
  -2   6  17        0.65        3.44      7.12 o 
  -1   6  17       11.10        8.66      7.70 o 
   0   6  17       22.56       19.02      5.11 o 
   1   6  17        1.66       16.13      6.62 o 
   2   6  17        2.08        2.19      7.23 o 
   3   6  17       25.15       24.28      8.07 o 
  -6   7  17        0.76       11.62      7.02 o 
  -5   7  17        5.96        5.50      7.69 o 
  -4   7  17        8.09       26.18      7.21 o 
  -3   7  17        5.07        4.44      8.13 o 
  -2   7  17        1.54        7.11      6.85 o 
  -1   7  17        3.74        0.36      7.42 o 
   0   7  17        3.23        2.55      7.21 o 
   1   7  17        5.15       15.30      7.30 o 
 -11   0  18        1.55        3.05      6.43 o 
 -10   0  18        0.09        8.82      6.15 o 
  -9   0  18       41.59       24.56      6.32 o 
  -8   0  18       33.02       18.50      7.17 o 
  -7   0  18      252.29      263.24     11.11 o 
  -6   0  18        1.11        3.66      6.61 o 
  -5   0  18       10.48       14.79      7.23 o 
  -4   0  18      114.90      120.76      9.35 o 
  -3   0  18      106.58       90.81      8.56 o 
  -2   0  18        1.88        6.22      6.50 o 
  -1   0  18        1.01        3.25      6.92 o 
   0   0  18       20.53       14.92      5.28 o 
   1   0  18        4.08        6.69      6.69 o 
   2   0  18        7.67        6.40      6.40 o 
   3   0  18        0.26        7.08      5.69 o 
   4   0  18        2.10        0.86      5.51 o 
   5   0  18        0.77        2.30      5.22 o 
   6   0  18        0.03        5.51      5.51 o 
 -11   1  18        4.71        0.68      6.92 o 
 -10   1  18        7.11        8.83      7.14 o 
  -9   1  18       25.12       23.21      7.69 o 
  -8   1  18       12.66       17.29      6.79 o 
  -7   1  18       55.81       71.04      8.16 o 
  -6   1  18      176.27      186.50     10.51 o 
  -5   1  18      207.92      202.25     10.76 o 
  -4   1  18       72.69       72.04      8.19 o 
  -3   1  18      196.02      174.07     10.22 o 
  -2   1  18       30.56       24.53      7.16 o 
  -1   1  18        2.22       10.37      6.02 o 
   0   1  18      101.00       99.88      5.98 o 
   1   1  18       45.08       19.57      8.25 o 
   2   1  18       70.02       89.19      8.17 o 
   3   1  18       53.96       48.29      6.82 o 
   4   1  18       14.94       14.44      6.49 o 
   5   1  18        1.67        0.94      6.34 o 
   6   1  18        2.02        6.06      5.96 o 
 -11   2  18        9.43       14.68      6.28 o 
 -10   2  18       10.71        1.95      6.49 o 
  -9   2  18       12.95       14.96      6.71 o 
  -8   2  18        2.97        0.00      6.21 o 
  -7   2  18       31.00       21.86      6.94 o 
  -6   2  18      133.26      125.35      8.65 o 
  -5   2  18       62.95       75.19      8.04 o 
  -4   2  18       80.45       89.33      8.23 o 
  -3   2  18       13.26       14.58      6.74 o 
  -2   2  18       13.08        6.67      6.11 o 
  -1   2  18       45.73       41.23      8.58 o 
   0   2  18       80.25       67.81      9.57 o 
   1   2  18       15.00        9.22      9.22 o 
   2   2  18        2.54        7.18      6.48 o 
   3   2  18       41.33       33.98      7.49 o 
   4   2  18       12.52        2.72      7.77 o 
   5   2  18        7.86        9.06      6.84 o 
 -10   3  18        0.66        1.61      6.69 o 
  -9   3  18        0.39        0.56      5.89 o 
  -8   3  18       12.71        1.81      6.27 o 
  -7   3  18       20.30        9.74      7.05 o 
  -6   3  18       69.18       87.79      8.49 o 
  -5   3  18        2.05        3.42      6.81 o 
  -4   3  18       23.89       28.71      6.97 o 
  -3   3  18       31.46       26.21      6.40 o 
  -2   3  18        6.83        6.63      5.97 o 
  -1   3  18        7.98        1.74      6.69 o 
   0   3  18       21.46       28.74      7.23 o 
   1   3  18       21.03       19.64      7.40 o 
   2   3  18       11.70       13.03      6.63 o 
   3   3  18        3.29        2.02      6.61 o 
   4   3  18       38.05       50.57      8.08 o 
   5   3  18        3.92        1.13      7.28 o 
  -9   4  18        9.25        8.01      6.88 o 
  -8   4  18       29.69       30.45      7.00 o 
  -7   4  18       30.76       29.92      7.28 o 
  -6   4  18       26.91       18.24      6.88 o 
  -5   4  18        8.93        0.60      7.25 o 
  -4   4  18       11.29        1.81      6.52 o 
  -3   4  18       11.20       17.87      6.98 o 
  -2   4  18       21.77       20.19      7.43 o 
  -1   4  18        0.50        8.73      6.03 o 
   0   4  18       25.33       32.98      5.35 o 
   1   4  18        4.40        7.59      7.59 o 
   2   4  18       10.03       16.36      6.62 o 
   3   4  18        0.13        4.24      6.71 o 
   4   4  18       12.42       11.01      7.80 o 
  -8   5  18        5.06        0.65      6.76 o 
  -7   5  18        2.40        2.59      6.15 o 
  -6   5  18       18.41       12.66      7.25 o 
  -5   5  18        6.81        7.26      7.26 o 
  -4   5  18       36.24       27.23      7.87 o 
  -3   5  18       48.16       49.92      8.23 o 
  -2   5  18        7.83        5.62      7.06 o 
  -1   5  18        0.58        4.34      6.87 o 
   0   5  18       22.34       27.56      5.34 o 
   1   5  18       21.32       21.33      7.37 o 
   2   5  18        4.48        9.69      6.84 o 
   3   5  18        1.04        5.93      7.90 o 
  -7   6  18        9.18        9.02      7.21 o 
  -6   6  18        0.13        6.24      7.66 o 
  -5   6  18       12.85       13.97      7.63 o 
  -4   6  18        7.96       16.17      7.18 o 
  -3   6  18        2.98       11.66      7.22 o 
  -2   6  18        0.39        1.44      7.45 o 
  -1   6  18        5.66        6.85      7.20 o 
   0   6  18        4.28        8.43      5.17 o 
   1   6  18        4.96        9.27      7.22 o 
   2   6  18        5.05        6.79      7.95 o 
  -4   7  18        4.99       12.50      7.46 o 
  -3   7  18       10.77        8.67      8.67 o 
  -2   7  18        2.43        3.85      7.73 o 
  -1   7  18        5.56        2.34      8.13 o 
 -10   0  19        1.88        0.63      6.00 o 
  -9   0  19       15.87        5.96      6.53 o 
  -8   0  19       75.66       92.63      8.49 o 
  -7   0  19        6.90        8.60      6.63 o 
  -6   0  19       24.16       22.42      7.42 o 
  -5   0  19      156.85      148.01     10.09 o 
  -4   0  19      349.06      336.91     12.93 o 
  -3   0  19      234.82      258.70     11.28 o 
  -2   0  19      214.39      238.97     10.96 o 
  -1   0  19        6.68        8.20      6.00 o 
   0   0  19      231.17      226.51      7.83 o 
   1   0  19        0.40        8.37      8.37 o 
   2   0  19        7.65       10.27      6.32 o 
   3   0  19        0.19        0.00      6.14 o 
   4   0  19        0.28        4.70      5.67 o 
   5   0  19        0.00        2.05      5.45 o 
 -10   1  19        8.40        2.36      6.95 o 
  -9   1  19       53.35       65.35      8.57 o 
  -8   1  19        3.05        7.31      7.31 o 
  -7   1  19       15.34       21.33      6.68 o 
  -6   1  19       44.29       59.04      7.98 o 
  -5   1  19      142.46      160.35     10.88 o 
  -4   1  19       80.48      100.09      9.55 o 
  -3   1  19       95.31      111.56      9.62 o 
  -2   1  19        7.12       10.79      7.17 o 
  -1   1  19        0.41        4.19      6.75 o 
   0   1  19        0.41        0.15      4.53 o 
   1   1  19       11.51        7.57      7.57 o 
   2   1  19        4.32        6.78      6.93 o 
   3   1  19        1.02        8.08      5.45 o 
   4   1  19        0.98       14.80      6.15 o 
   5   1  19        5.73        3.17      6.40 o 
 -10   2  19        6.11       10.95      6.26 o 
  -9   2  19       17.49       22.62      6.80 o 
  -8   2  19       62.97       88.15      8.13 o 
  -7   2  19       41.39       25.79      7.53 o 
  -6   2  19       10.05        8.41      7.17 o 
  -5   2  19      125.25      117.60      9.05 o 
  -4   2  19      131.71      137.09      8.79 o 
  -3   2  19       15.22       17.40      7.16 o 
  -2   2  19       54.99       49.37      7.51 o 
  -1   2  19        5.12       18.73      5.95 o 
   0   2  19        4.83        1.03      7.88 o 
   1   2  19       23.01       23.54      6.94 o 
   2   2  19        2.95        7.15      7.15 o 
   3   2  19       13.62       11.08      6.93 o 
   4   2  19        2.77        5.17      6.81 o 
 -10   3  19        6.34        0.33      7.36 o 
  -9   3  19       16.76       29.66      6.93 o 
  -8   3  19       21.36       12.61      7.85 o 
  -7   3  19       16.86       13.32      6.80 o 
  -6   3  19        9.05        4.87      7.14 o 
  -5   3  19       50.42       48.36      8.30 o 
  -4   3  19       18.72       15.09      6.81 o 
  -3   3  19       19.73       18.77      6.84 o 
  -2   3  19      106.99      101.83      8.79 o 
  -1   3  19       39.73       35.20      7.42 o 
   0   3  19       13.35       13.07      4.95 o 
   1   3  19       16.22       13.18      7.32 o 
   2   3  19        1.86        9.22      6.61 o 
   3   3  19        5.45        7.44      7.12 o 
   4   3  19        0.39        8.46      7.18 o 
  -9   4  19       16.20       23.96      6.97 o 
  -8   4  19       20.93        9.40      6.68 o 
  -7   4  19        4.41        6.08      6.78 o 
  -6   4  19       36.88       48.33      7.99 o 
  -5   4  19       36.03       43.08      7.26 o 
  -4   4  19       16.50       25.37      7.01 o 
  -3   4  19       97.03      114.24      9.29 o 
  -2   4  19        2.62       11.61      6.88 o 
  -1   4  19       15.71        6.91      6.77 o 
   0   4  19        3.02        4.36      4.99 o 
   1   4  19        0.90        2.07      6.65 o 
   2   4  19        6.09        8.52      6.91 o 
   3   4  19        2.91        3.29      7.09 o 
  -8   5  19        7.17       13.14      6.94 o 
  -7   5  19        0.15        6.79      6.79 o 
  -6   5  19        0.85        2.34      7.12 o 
  -5   5  19        1.12        3.37      6.64 o 
  -4   5  19       16.74       28.09      7.13 o 
  -3   5  19       28.50       22.16      7.60 o 
  -2   5  19       16.22       11.38      7.70 o 
  -1   5  19        6.85        4.91      7.30 o 
   0   5  19       10.26       10.12      5.13 o 
   1   5  19       30.20       30.52      7.95 o 
   2   5  19       14.30       15.58      8.04 o 
  -6   6  19        6.41       13.22      7.55 o 
  -5   6  19        5.49        0.00      7.63 o 
  -4   6  19       12.30       12.68      8.03 o 
  -3   6  19       39.31       28.53      8.59 o 
  -2   6  19       19.01       12.18      7.58 o 
  -1   6  19       15.54        2.96      7.50 o 
   0   6  19        0.68        1.15      5.26 o 
 -10   0  20        0.00        0.65      6.45 o 
  -9   0  20        4.06        3.94      6.59 o 
  -8   0  20        5.47        9.52      5.89 o 
  -7   0  20        2.71        7.00      7.00 o 
  -6   0  20       14.18       12.33      7.78 o 
  -5   0  20       62.98       77.24      8.99 o 
  -4   0  20       16.63       28.72      8.58 o 
  -3   0  20        3.65       10.45      8.08 o 
  -2   0  20       46.18       54.56      8.61 o 
  -1   0  20       28.30       27.07      7.31 o 
   0   0  20        0.46        5.21      5.21 o 
   1   0  20       74.21       55.80      8.72 o 
   2   0  20        0.21       10.95      5.96 o 
   3   0  20        3.20        4.81      5.71 o 
   4   0  20       11.33        1.79      5.99 o 
 -10   1  20        3.94       15.29      7.14 o 
  -9   1  20       11.24       10.72      6.82 o 
  -8   1  20       24.78       18.10      7.80 o 
  -7   1  20       31.70       37.42      7.66 o 
  -6   1  20       21.45       14.99      8.00 o 
  -5   1  20       79.31       96.91      9.58 o 
  -4   1  20      101.15      113.40      9.39 o 
  -3   1  20       63.32       56.97      8.85 o 
  -2   1  20        3.77        3.52      6.56 o 
  -1   1  20       39.04       38.99      7.74 o 
   0   1  20        1.86        7.16      4.90 o 
   1   1  20       14.49        8.30      8.30 o 
   2   1  20       12.35        2.87      7.38 o 
   3   1  20       10.40        7.65      6.68 o 
   4   1  20        8.27        3.82      6.46 o 
  -9   2  20        1.89        4.36      6.80 o 
  -8   2  20       14.05       29.24      7.32 o 
  -7   2  20        8.00        5.19      7.28 o 
  -6   2  20        1.56        0.94      6.31 o 
  -5   2  20        4.95       11.03      6.91 o 
  -4   2  20        7.28        3.14      6.65 o 
  -3   2  20       22.66       17.91      7.45 o 
  -2   2  20       24.85       31.05      7.33 o 
  -1   2  20       28.09       18.63      7.49 o 
   0   2  20       13.83       12.37     10.45 o 
   1   2  20        0.07        2.98      6.38 o 
   2   2  20       22.71       13.16      7.02 o 
   3   2  20        2.64       13.72      6.56 o 
  -9   3  20        6.49        9.25      6.79 o 
  -8   3  20        5.79       13.37      6.83 o 
  -7   3  20        9.29        6.91      6.91 o 
  -6   3  20       16.30       20.44      6.93 o 
  -5   3  20       10.45       10.80      6.46 o 
  -4   3  20        3.14        6.92      6.92 o 
  -3   3  20       13.83       14.69      7.02 o 
  -2   3  20        3.02        1.95      6.92 o 
  -1   3  20       24.71       29.22      6.91 o 
   0   3  20        2.08        0.21      4.89 o 
   1   3  20        2.78        5.86      7.18 o 
   2   3  20        2.31        0.00      7.40 o 
   3   3  20        6.71        4.02      7.39 o 
  -8   4  20       16.72       16.31      7.22 o 
  -7   4  20        6.35        7.30      6.74 o 
  -6   4  20       12.05        2.99      7.04 o 
  -5   4  20       10.69       13.54      7.46 o 
  -4   4  20        3.74        1.33      7.36 o 
  -3   4  20        6.55        2.67      7.41 o 
  -2   4  20       17.20       21.63      7.05 o 
  -1   4  20       17.21        9.97      7.38 o 
   0   4  20        5.18        3.31      5.13 o 
   1   4  20        1.44        4.31      7.08 o 
   2   4  20        4.99       10.65      7.20 o 
  -6   5  20       38.39       42.24      7.93 o 
  -5   5  20        9.04        1.05      7.64 o 
  -4   5  20        3.79        7.76      7.76 o 
  -3   5  20       12.13       14.85      7.59 o 
  -2   5  20        1.87        6.42      6.89 o 
  -1   5  20        8.37        5.07      7.59 o 
   0   5  20        6.73        7.06      5.08 o 
  -9   0  21        1.87        4.09      6.84 o 
  -8   0  21        0.79        4.81      6.66 o 
  -7   0  21       12.24       16.60      7.10 o 
  -6   0  21       31.52       52.78      8.12 o 
  -5   0  21        1.63        5.49      7.78 o 
  -4   0  21       18.41       28.25      7.67 o 
  -3   0  21       64.49       46.51      8.73 o 
  -2   0  21        0.04        1.65      6.61 o 
  -1   0  21        0.13        0.34      6.63 o 
   0   0  21       14.71       17.04      5.50 o 
   1   0  21       11.46        4.13      7.91 o 
   2   0  21       13.15        3.43      6.76 o 
   3   0  21        8.74        4.29      6.47 o 
  -9   1  21        1.27        1.79      7.03 o 
  -8   1  21        1.31        4.28      7.54 o 
  -7   1  21       12.56       20.95      7.00 o 
  -6   1  21        2.32        4.22      7.15 o 
  -5   1  21       31.69       27.54      8.93 o 
  -4   1  21       54.82       65.23      8.95 o 
  -3   1  21       55.63       68.30      8.46 o 
  -2   1  21       10.41        4.39      7.05 o 
  -1   1  21        9.40        8.06      7.16 o 
   0   1  21       34.65       33.48      5.37 o 
   1   1  21       36.91       40.58      7.86 o 
   2   1  21       16.31        0.99      7.07 o 
  -8   2  21       11.40        9.89      6.92 o 
  -7   2  21       22.98       24.64      7.77 o 
  -6   2  21       24.60       31.78      7.30 o 
  -5   2  21       24.00       20.98      8.06 o 
  -4   2  21       77.23       89.40      9.64 o 
  -3   2  21       58.49       73.04      8.26 o 
  -2   2  21       33.46       33.31      8.21 o 
  -1   2  21        6.87        9.85      6.89 o 
   0   2  21       26.86       14.48      5.25 o 
   1   2  21        1.79       19.57      6.55 o 
   2   2  21        2.35        0.00      6.81 o 
  -8   3  21       10.05        1.01      7.42 o 
  -7   3  21        0.28        1.66      6.84 o 
  -6   3  21       29.03       34.56      7.47 o 
  -5   3  21       15.65        1.01      6.92 o 
  -4   3  21       12.14       10.32      7.77 o 
  -3   3  21       27.90       33.44      8.38 o 
  -2   3  21        4.80        2.04      7.58 o 
  -1   3  21        0.18        2.42      7.07 o 
   0   3  21        5.81        0.67      5.16 o 
   1   3  21        9.63        7.49      7.59 o 
  -6   4  21        0.43        1.05      7.27 o 
  -5   4  21       12.08        0.36      7.82 o 
  -4   4  21        0.94        7.37      7.37 o 
  -3   4  21       13.39        7.98      8.25 o 
  -2   4  21        3.58        6.66      6.99 o 
  -1   4  21       12.49        7.13      7.20 o 
   0   4  21        0.53        0.17      4.88 o 
  -3   5  21        9.58        4.73      8.41 o 
  -8   0  22        0.71        5.03      7.08 o 
  -7   0  22        0.51        5.08      6.62 o 
  -6   0  22        0.42        2.56      6.81 o 
  -5   0  22        3.74        6.17      7.49 o 
  -4   0  22       18.72       23.41      8.11 o 
  -3   0  22       92.10       78.96      9.19 o 
  -2   0  22        7.25       13.99      7.40 o 
  -1   0  22        3.30        2.07      6.67 o 
   0   0  22        1.53        3.57      5.07 o 
   1   0  22       37.04       33.03      7.38 o 
  -8   1  22        8.71        2.61      7.76 o 
  -7   1  22        8.61       12.99      7.45 o 
  -6   1  22       13.39       12.58      7.97 o 
  -5   1  22       33.46       34.16      7.77 o 
  -4   1  22        9.07        8.36      7.57 o 
  -3   1  22        4.74       16.18      7.63 o 
  -2   1  22        5.59        7.58      7.58 o 
  -1   1  22        0.23        1.75      7.18 o 
   0   1  22        5.05        0.42      5.19 o 
   1   1  22        5.66        7.41      7.41 o 
  -7   2  22        5.12        6.69      6.84 o 
  -6   2  22        4.57       14.03      7.01 o 
  -5   2  22        1.39        6.68      7.82 o 
  -4   2  22        0.56        2.85      7.07 o 
  -3   2  22       26.99       18.10      8.18 o 
  -2   2  22       11.01       17.33      7.53 o 
  -1   2  22        2.42        8.13      6.69 o 
   0   2  22        2.11        4.17      4.90 o 
  -6   3  22        7.23        3.78      7.38 o 
  -5   3  22       35.30       32.29      7.46 o 
  -4   3  22        3.21        3.10      7.40 o 
  -3   3  22        3.45        2.08      7.43 o 
  -2   3  22        0.96        0.68      7.05 o 
  -1   3  22        8.17       11.34      6.83 o 
  -6   0  23        0.31       10.66      6.81 o 
  -5   0  23        0.17       13.70      7.35 o 
  -4   0  23       28.21       38.82      8.50 o 
  -3   0  23        6.61        9.28      7.52 o 
  -2   0  23        0.84        4.38      6.89 o 
  -1   0  23        7.27        7.78      7.88 o 
  -6   1  23        3.34        1.16      7.96 o 
  -5   1  23        3.79        7.81      7.81 o 
  -4   1  23        1.16        7.83      7.83 o 
  -3   1  23        4.59        8.10      8.10 o 
  -2   1  23       10.16       13.21      7.63 o 
  -1   1  23       15.47       21.23      7.70 o 
  -5   2  23        1.55        7.99      7.99 o 
  -4   2  23       22.15       12.99      7.69 o 
  -3   2  23        5.59        3.33      7.35 o 
  -2   2  23        5.88        8.42      7.64 o 
                                                 
